# Supplementary material for: Evolutionary Specialization of a Promiscuous Designer Enzyme
Source: ACS Catal. 2025 Jan 13;15(3):1544–52. doi: 10.1021/acscatal.4c06409 (PMC11811923; doi:10.1021/acscatal.4c06409)
Supplement: Supplementary file 2 — cs4c06409_si_002.txt [file cs4c06409_si_002.txt]

>> Friedel-Crafts Reaction Truncated Model

> Linear RR product -845.76624
7       -2.787033000      1.161051000      0.165187000
6       -1.489437000      0.898837000     -0.232479000
6       -3.907870000      0.379678000     -0.113098000
6       -0.387971000      1.518815000      0.229500000
6        0.972421000      1.262028000     -0.355528000
6        1.524494000      2.553867000     -0.985231000
6       -5.178948000      0.881434000      0.227921000
6       -6.326363000      0.137877000     -0.032419000
6       -6.241245000     -1.117901000     -0.642400000
6       -4.981746000     -1.619742000     -0.975956000
6       -3.821438000     -0.891882000     -0.710944000
6        2.022895000      0.688754000      0.701355000
6        3.321476000      0.206298000      0.077103000
6        3.427722000     -1.171325000      0.301779000
7        2.330344000     -1.557402000      1.107260000
6        1.539446000     -0.558490000      1.399877000
6        4.348307000      0.838213000     -0.619785000
6        5.415331000      0.064334000     -1.095839000
6        5.470318000     -1.317341000     -0.880411000
6        4.466072000     -1.966582000     -0.157480000
6        0.392378000     -0.713819000      2.313274000
1       -2.936077000      1.960152000      0.768498000
1       -1.396325000      0.141596000     -1.005029000
1       -0.469991000      2.280697000      1.004452000
1        0.877646000      0.500098000     -1.137438000
1        2.442852000      2.385044000     -1.550102000
1        0.780029000      2.958806000     -1.676659000
1       -5.253200000      1.860386000      0.694270000
1       -7.295048000      0.546886000      0.240693000
1       -4.891836000     -2.598639000     -1.438667000
1       -2.857762000     -1.324909000     -0.953196000
1        2.177041000      1.471104000      1.455450000
1        2.200565000     -2.500421000      1.469622000
1        4.345844000      1.909406000     -0.781405000
1        6.219665000      0.551192000     -1.637946000
1        6.307849000     -1.890370000     -1.264324000
1        4.497713000     -3.031627000      0.044646000
1        0.400466000     -1.693596000      2.794491000
1        0.415730000      0.076497000      3.069833000
1       -0.539509000     -0.582408000      1.753764000
1       -7.137704000     -1.694233000     -0.847613000
1        1.720066000      3.311555000     -0.218521000

> Linear RR reactants -845.76624
7       -2.833316000      1.201966000     -0.036039000
6       -1.621009000      1.112915000     -0.524789000
6       -3.906945000      0.278120000     -0.160104000
6       -0.656264000      2.142996000     -0.372721000
6        0.550471000      2.031605000     -0.982790000
6        1.602772000      3.076034000     -0.977239000
6       -5.176552000      0.732188000      0.214347000
6       -6.272920000     -0.118464000      0.092705000
6       -6.103375000     -1.415503000     -0.394897000
6       -4.828375000     -1.862333000     -0.754438000
6       -3.722050000     -1.024344000     -0.637670000
6        2.636570000      0.481369000      1.509218000
6        3.629394000      0.016316000      0.580370000
6        3.231227000     -1.293210000      0.179945000
7        2.056980000     -1.583005000      0.843361000
6        1.693604000     -0.513070000      1.643560000
6        4.804866000      0.563339000      0.032530000
6        5.540346000     -0.188818000     -0.878591000
6        5.128820000     -1.484571000     -1.254982000
6        3.970879000     -2.054073000     -0.730842000
6        0.440764000     -0.547627000      2.452019000
1       -3.062958000      2.058635000      0.468690000
1       -1.367761000      0.223234000     -1.092348000
1       -0.920024000      3.028276000      0.201342000
1        0.760241000      1.125045000     -1.549239000
1        2.566291000      2.645752000     -0.681695000
1        1.741399000      3.450376000     -2.001064000
1       -5.299942000      1.745064000      0.587032000
1       -7.257752000      0.235826000      0.378870000
1       -4.689763000     -2.873354000     -1.123373000
1       -2.737969000     -1.390906000     -0.906239000
1        2.615519000      1.435404000      2.017893000
1        1.536054000     -2.444978000      0.762919000
1        5.133329000      1.558808000      0.319256000
1        6.448213000      0.225397000     -1.307715000
1        5.724687000     -2.048464000     -1.966675000
1        3.650438000     -3.050755000     -1.019680000
1        0.402331000     -1.434139000      3.095412000
1        0.376191000      0.339393000      3.085770000
1       -0.448592000     -0.572337000      1.809535000
1       -6.957520000     -2.078193000     -0.489188000
1        1.355397000      3.915532000     -0.324164000

>Linear RR TS -845.73932
7       -2.713905000      1.085492000      0.101535000
6       -1.421418000      0.853271000     -0.211790000
6       -3.823545000      0.255062000     -0.140632000
6       -0.397253000      1.733656000      0.037418000
6        0.924771000      1.508042000     -0.447883000
6        1.714094000      2.737145000     -0.827180000
6       -5.096634000      0.773115000      0.146047000
6       -6.233334000     -0.001264000     -0.071490000
6       -6.120177000     -1.298556000     -0.577729000
6       -4.851939000     -1.812117000     -0.858321000
6       -3.704121000     -1.050341000     -0.641518000
6        2.225485000      0.722149000      1.004156000
6        3.368819000      0.190620000      0.254490000
6        3.188100000     -1.207845000      0.164560000
7        2.055065000     -1.528056000      0.919606000
6        1.528486000     -0.428872000      1.483745000
6        4.497420000      0.759004000     -0.348329000
6        5.383496000     -0.071973000     -1.036681000
6        5.160171000     -1.455385000     -1.135164000
6        4.053235000     -2.049530000     -0.527899000
6        0.377984000     -0.489365000      2.407930000
1       -2.922747000      1.973451000      0.547069000
1       -1.213316000     -0.079254000     -0.725776000
1       -0.612933000      2.668224000      0.551964000
1        1.037542000      0.658555000     -1.118274000
1        2.750331000      2.515609000     -1.079891000
1        1.244372000      3.174343000     -1.717593000
1       -5.185046000      1.783556000      0.535764000
1       -7.210506000      0.414618000      0.154689000
1       -4.747491000     -2.820920000     -1.246394000
1       -2.732947000     -1.480732000     -0.856570000
1        2.257736000      1.632870000      1.588579000
1        1.696805000     -2.466266000      1.058733000
1        4.695194000      1.822953000     -0.268408000
1        6.265655000      0.358529000     -1.500419000
1        5.865215000     -2.074815000     -1.680492000
1        3.879008000     -3.119256000     -0.579900000
1        0.120803000     -1.518797000      2.665156000
1        0.596132000      0.071735000      3.321651000
1       -0.493609000     -0.008203000      1.944597000
1       -7.006358000     -1.901253000     -0.748622000
1        1.686181000      3.492102000     -0.036222000

> Linear RR-120 product -845.755821
7       -2.569145000     -0.409067000      0.730545000
6       -1.492260000      0.450099000      0.622864000
6       -3.853181000     -0.228588000      0.221209000
6       -0.248336000      0.168957000      1.051810000
6        0.900088000      1.132466000      0.936971000
6        1.734813000      1.158425000      2.225773000
6       -4.807596000     -1.238485000      0.455655000
6       -6.104756000     -1.116159000     -0.032655000
6       -6.488616000      0.012259000     -0.764054000
6       -5.544683000      1.014484000     -0.997448000
6       -4.239101000      0.905521000     -0.517919000
6        1.791337000      0.808663000     -0.338741000
6        2.490998000     -0.532034000     -0.356115000
6        3.869103000     -0.304979000     -0.438386000
7        4.066326000      1.098416000     -0.512542000
6        2.942620000      1.765504000     -0.487251000
6        2.031221000     -1.844893000     -0.321955000
6        2.971416000     -2.882970000     -0.351345000
6        4.345301000     -2.621343000     -0.417943000
6        4.824655000     -1.309091000     -0.468697000
6        2.868947000      3.235191000     -0.594255000
1       -2.395565000     -1.299277000      1.180848000
1       -1.708348000      1.411000000      0.168249000
1       -0.043942000     -0.797313000      1.510500000
1        0.501409000      2.135725000      0.750554000
1        2.549701000      1.888204000      2.175309000
1        1.096666000      1.428175000      3.072324000
1       -4.517175000     -2.118306000      1.024225000
1       -6.820078000     -1.910465000      0.161261000
1       -5.820659000      1.898207000     -1.566097000
1       -3.531991000      1.699556000     -0.728479000
1        1.134917000      0.936236000     -1.208101000
1        4.981266000      1.538617000     -0.597657000
1        0.970941000     -2.065362000     -0.280393000
1        2.626504000     -3.911677000     -0.324935000
1        5.049567000     -3.446533000     -0.438487000
1        5.883889000     -1.085560000     -0.533634000
1        3.860443000      3.682154000     -0.684978000
1        2.262610000      3.500590000     -1.467605000
1        2.357882000      3.646030000      0.283274000
1       -7.500684000      0.106892000     -1.144321000
1        2.169566000      0.175774000      2.435577000

> Linear RR-120 reactants -845.767233
7       -2.630104000     -0.395025000      0.931055000
6       -1.642224000      0.455402000      1.058340000
6       -3.882341000     -0.212129000      0.284455000
6       -0.449990000      0.149112000      1.763712000
6        0.509393000      1.098912000      1.903208000
6        1.773427000      0.922623000      2.656833000
6       -4.791195000     -1.272507000      0.368804000
6       -6.042663000     -1.155023000     -0.231642000
6       -6.384616000      0.012543000     -0.915743000
6       -5.466830000      1.064193000     -0.997827000
6       -4.212749000      0.962946000     -0.401002000
6        2.031398000      0.814742000     -1.221504000
6        2.579147000     -0.474978000     -0.903056000
6        3.917437000     -0.252176000     -0.463952000
7        4.146090000      1.107209000     -0.525720000
6        3.008860000      1.754190000     -0.979592000
6        2.088675000     -1.793499000     -0.934957000
6        2.922779000     -2.835429000     -0.541001000
6        4.244390000     -2.589957000     -0.112669000
6        4.759034000     -1.296629000     -0.068168000
6        2.980563000      3.237732000     -1.136844000
1       -2.507600000     -1.309096000      1.367457000
1       -1.757621000      1.436217000      0.609139000
1       -0.335319000     -0.840571000      2.199182000
1        0.338740000      2.074169000      1.449364000
1        2.630637000      1.172073000      2.020480000
1        1.801096000      1.635006000      3.492499000
1       -4.516992000     -2.177186000      0.903170000
1       -6.747044000     -1.977476000     -0.162869000
1       -5.726658000      1.973054000     -1.530753000
1       -3.515152000      1.789220000     -0.474796000
1        1.037582000      1.027822000     -1.590532000
1        5.008487000      1.569158000     -0.273433000
1        1.072903000     -1.994407000     -1.264805000
1        2.553346000     -3.856705000     -0.563357000
1        4.871944000     -3.423858000      0.187875000
1        5.775810000     -1.103681000      0.261068000
1        3.745949000      3.580218000     -1.843230000
1        2.005071000      3.559311000     -1.507788000
1        3.169342000      3.745115000     -0.183387000
1       -7.359220000      0.104700000     -1.383956000
1        1.889419000     -0.090611000      3.046749000

>Linear RR-120 TS -845.742538
7       -2.511434000     -0.453101000      0.714010000
6       -1.471401000      0.403646000      0.678257000
6       -3.808210000     -0.262186000      0.200460000
6       -0.239783000      0.148763000      1.229026000
6        0.806930000      1.110493000      1.174834000
6        1.887637000      1.047069000      2.217735000
6       -4.753187000     -1.272342000      0.439554000
6       -6.052392000     -1.145633000     -0.045247000
6       -6.428920000     -0.013790000     -0.772345000
6       -5.485494000      0.988562000     -1.010221000
6       -4.180019000      0.874627000     -0.533663000
6        1.785578000      0.782107000     -0.670901000
6        2.431598000     -0.525449000     -0.589531000
6        3.809680000     -0.292425000     -0.383546000
7        4.005323000      1.092778000     -0.423945000
6        2.843313000      1.734657000     -0.646131000
6        1.965395000     -1.844074000     -0.626629000
6        2.883313000     -2.882215000     -0.456535000
6        4.248760000     -2.622430000     -0.247081000
6        4.736751000     -1.315522000     -0.206520000
6        2.759273000      3.213582000     -0.744606000
1       -2.357122000     -1.340689000      1.182463000
1       -1.650711000      1.355498000      0.189869000
1       -0.053244000     -0.809654000      1.708839000
1        0.509289000      2.112014000      0.872045000
1        2.692676000      1.760525000      2.034779000
1        1.436793000      1.299453000      3.186229000
1       -4.461397000     -2.151762000      1.007188000
1       -6.771104000     -1.936040000      0.148536000
1       -5.762521000      1.872437000     -1.576888000
1       -3.468588000      1.665273000     -0.742445000
1        0.874152000      0.978135000     -1.217275000
1        4.896648000      1.556755000     -0.289546000
1        0.913922000     -2.056125000     -0.791801000
1        2.538049000     -3.911056000     -0.489380000
1        4.937671000     -3.451365000     -0.118491000
1        5.789517000     -1.104582000     -0.049388000
1        3.738888000      3.655673000     -0.939802000
1        2.066694000      3.504167000     -1.538881000
1        2.374593000      3.632262000      0.194466000
1       -7.441691000      0.085437000     -1.149415000
1        2.307329000      0.041286000      2.306972000

>Linear RR-240 product -845.754854
7        1.510722000     -1.677894000      0.053587000
6        0.394579000     -1.293963000     -0.667048000
6        2.777842000     -1.098695000      0.005188000
6       -0.855970000     -1.740167000     -0.451837000
6       -2.041909000     -1.247876000     -1.239960000
6       -2.998706000     -2.377204000     -1.644238000
6        3.761654000     -1.576344000      0.893699000
6        5.043120000     -1.033684000      0.891943000
6        5.382126000     -0.005368000      0.006866000
6        4.409163000      0.469243000     -0.875114000
6        3.119035000     -0.061697000     -0.883801000
6       -2.791219000     -0.067219000     -0.492527000
6       -1.956340000      1.187994000     -0.397108000
6       -1.805601000      1.520871000      0.950670000
7       -2.541961000      0.569553000      1.702989000
6       -3.121044000     -0.332106000      0.954436000
6       -1.328286000      1.969979000     -1.358932000
6       -0.569376000      3.067641000     -0.931592000
6       -0.435871000      3.375551000      0.428364000
6       -1.061225000      2.597837000      1.407802000
6       -3.964826000     -1.405313000      1.517323000
1        1.362146000     -2.345752000      0.800136000
1        0.585244000     -0.585460000     -1.465199000
1       -1.048557000     -2.447524000      0.355050000
1       -1.681652000     -0.771758000     -2.158263000
1       -3.862595000     -1.987733000     -2.192520000
1       -2.472362000     -3.084488000     -2.292714000
1        3.505781000     -2.374942000      1.585536000
1        5.781457000     -1.419055000      1.589542000
1        4.649626000      1.270125000     -1.568834000
1        2.387763000      0.341296000     -1.574869000
1       -3.737453000      0.108916000     -1.022656000
1       -2.633918000      0.598032000      2.717385000
1       -1.420469000      1.739519000     -2.415444000
1       -0.074382000      3.691415000     -1.669041000
1        0.161049000      4.230232000      0.729173000
1       -0.968947000      2.821122000      2.465034000
1       -4.899714000     -1.477409000      0.954729000
1       -3.448380000     -2.366431000      1.410750000
1       -4.174519000     -1.231366000      2.574412000
1        6.381873000      0.416941000      0.006601000
1       -3.367001000     -2.938110000     -0.780592000

>Linear RR-240 reactants -845.769235
7        1.510591000     -1.634189000      0.033085000
6        0.460655000     -1.448063000     -0.728035000
6        2.741825000     -0.925624000      0.050814000
6       -0.688699000     -2.279392000     -0.653929000
6       -1.726952000     -2.078889000     -1.503268000
6       -2.955840000     -2.907833000     -1.547518000
6        3.729220000     -1.414186000      0.913948000
6        4.970012000     -0.783443000      0.966986000
6        5.224703000      0.328800000      0.163056000
6        4.228258000      0.812927000     -0.690034000
6        2.981156000      0.195677000     -0.752643000
6       -3.465640000      0.769152000     -0.225033000
6       -2.251872000      1.534228000     -0.301732000
6       -1.517750000      1.254040000      0.888666000
7       -2.270019000      0.369265000      1.632928000
6       -3.442862000      0.069953000      0.961643000
6       -1.699825000      2.422193000     -1.243507000
6       -0.459617000      2.998305000     -0.984980000
6        0.247684000      2.706384000      0.200713000
6       -0.271031000      1.831285000      1.152393000
6       -4.435296000     -0.883490000      1.537924000
1        1.460758000     -2.408305000      0.696185000
1        0.489109000     -0.639100000     -1.450475000
1       -0.704317000     -3.082898000      0.079509000
1       -1.656629000     -1.262828000     -2.220674000
1       -3.841843000     -2.270367000     -1.442697000
1       -3.041426000     -3.384555000     -2.533220000
1        3.523672000     -2.283625000      1.531663000
1        5.734981000     -1.164988000      1.635207000
1        4.419986000      1.680876000     -1.312453000
1        2.219271000      0.593733000     -1.412433000
1       -4.264908000      0.738895000     -0.953003000
1       -2.005936000     -0.016751000      2.528512000
1       -2.236423000      2.655540000     -2.159246000
1       -0.026993000      3.686804000     -1.705206000
1        1.212844000      3.172331000      0.375534000
1        0.269253000      1.605828000      2.067057000
1       -5.312335000     -0.952434000      0.890973000
1       -4.008257000     -1.887907000      1.644343000
1       -4.766571000     -0.563919000      2.532886000
1        6.191873000      0.819359000      0.201479000
1       -2.966509000     -3.679525000     -0.774890000

>Linear RR-240 TS -845.742004
7        1.458126000     -1.424399000      0.190471000
6        0.372599000     -1.119628000     -0.554328000
6        2.756092000     -0.892489000      0.089920000
6       -0.842744000     -1.742433000     -0.430913000
6       -1.953762000     -1.391293000     -1.255437000
6       -2.998847000     -2.443469000     -1.530183000
6        3.722275000     -1.368017000      0.991314000
6        5.026193000     -0.881548000      0.943516000
6        5.387868000      0.083829000      0.000571000
6        4.424767000      0.554473000     -0.894999000
6        3.115588000      0.075399000     -0.860782000
6       -3.031857000      0.181536000     -0.467934000
6       -2.054978000      1.265930000     -0.414485000
6       -1.563738000      1.307996000      0.905896000
7       -2.293993000      0.367893000      1.647905000
6       -3.215184000     -0.238350000      0.883368000
6       -1.504513000      2.123312000     -1.371967000
6       -0.499596000      3.008198000     -0.976101000
6       -0.033415000      3.035123000      0.350032000
6       -0.558376000      2.178412000      1.318069000
6       -4.160773000     -1.239768000      1.437380000
1        1.337368000     -2.140582000      0.899649000
1        0.504709000     -0.342274000     -1.298768000
1       -0.969598000     -2.520963000      0.319169000
1       -1.708051000     -0.773385000     -2.116298000
1       -3.898718000     -2.027765000     -1.988541000
1       -2.569417000     -3.165904000     -2.236415000
1        3.441754000     -2.118175000      1.725809000
1        5.760463000     -1.260788000      1.647851000
1        4.690444000      1.303730000     -1.634752000
1        2.391598000      0.459384000     -1.570097000
1       -3.836007000      0.125065000     -1.190023000
1       -2.173057000      0.194550000      2.639993000
1       -1.856763000      2.108032000     -2.398886000
1       -0.071460000      3.691010000     -1.703473000
1        0.749490000      3.734000000      0.627134000
1       -0.203513000      2.190100000      2.343267000
1       -4.998091000     -1.396044000      0.756668000
1       -3.652966000     -2.200906000      1.587402000
1       -4.541112000     -0.913716000      2.409728000
1        6.404130000      0.462694000     -0.036890000
1       -3.275733000     -2.995782000     -0.628768000

>Linear RS product -845.754707
7       -2.901977000     -0.740693000      0.420931000
6       -1.650888000     -0.173120000      0.568789000
6       -4.097719000     -0.097304000      0.110543000
6       -0.526781000     -0.862775000      0.836966000
6        0.812096000     -0.198404000      1.009964000
6        1.574674000     -0.763016000      2.217431000
6       -5.261248000     -0.883374000     -0.009815000
6       -6.483754000     -0.297924000     -0.324103000
6       -6.583330000      1.082272000     -0.526331000
6       -5.432237000      1.863523000     -0.405375000
6       -4.198937000      1.292139000     -0.090869000
6        1.698905000     -0.222268000     -0.304175000
6        2.952082000      0.618217000     -0.221171000
6        4.051278000     -0.194673000     -0.509878000
7        3.551790000     -1.491000000     -0.798342000
6        2.249218000     -1.565436000     -0.705507000
6        3.164657000      1.955846000      0.090081000
6        4.481442000      2.434254000      0.099830000
6        5.563852000      1.594299000     -0.191780000
6        5.365841000      0.246513000     -0.507677000
6        1.502702000     -2.807394000     -0.990528000
1       -2.958169000     -1.746524000      0.522832000
1       -1.614720000      0.905688000      0.459068000
1       -0.577749000     -1.944009000      0.955326000
1        0.643383000      0.872219000      1.171297000
1        2.542300000     -0.270618000      2.352249000
1        0.988152000     -0.613709000      3.128690000
1       -5.191571000     -1.957079000      0.145409000
1       -7.364759000     -0.927569000     -0.411402000
1       -5.486969000      2.937839000     -0.558143000
1       -3.327466000      1.930903000     -0.006380000
1        1.047388000      0.115572000     -1.120566000
1        4.139161000     -2.277245000     -1.072131000
1        2.334480000      2.615961000      0.319856000
1        4.666813000      3.476663000      0.338493000
1        6.572773000      1.993053000     -0.173967000
1        6.191759000     -0.417483000     -0.737814000
1        0.656767000     -2.591121000     -1.648405000
1        2.147914000     -3.562125000     -1.444272000
1        1.090615000     -3.206167000     -0.056304000
1       -7.537129000      1.537935000     -0.772277000
1        1.749877000     -1.839224000      2.109067000

>Linear RS reactants -845.761952
7       -2.967023000     -0.742550000      0.708065000
6       -1.808942000     -0.220837000      1.028769000
6       -4.127760000     -0.090888000      0.210476000
6       -0.739063000     -0.988455000      1.556781000
6        0.417842000     -0.372999000      1.910883000
6        1.583602000     -1.047807000      2.529159000
6       -5.255200000     -0.892291000     -0.001422000
6       -6.431028000     -0.313718000     -0.473631000
6       -6.481807000      1.056538000     -0.734683000
6       -5.348050000      1.846993000     -0.523216000
6       -4.165224000      1.283676000     -0.051047000
6        1.904927000     -0.064434000     -1.177327000
6        3.039011000      0.713837000     -0.762837000
6        4.092705000     -0.210565000     -0.498540000
7        3.600235000     -1.474114000     -0.753375000
6        2.278562000     -1.389919000     -1.155947000
6        3.282104000      2.087569000     -0.577875000
6        4.538314000      2.500032000     -0.144737000
6        5.565760000      1.566676000      0.107970000
6        5.357629000      0.200718000     -0.065817000
6        1.491815000     -2.616628000     -1.474698000
1       -3.072405000     -1.747338000      0.850012000
1       -1.679527000      0.847615000      0.891730000
1       -0.875274000     -2.059142000      1.690279000
1        0.496773000      0.702434000      1.758564000
1        2.500327000     -0.803538000      1.980112000
1        1.729162000     -0.656248000      3.545452000
1       -5.205873000     -1.957237000      0.206322000
1       -7.304841000     -0.936172000     -0.635682000
1       -5.381742000      2.912367000     -0.726531000
1       -3.297683000      1.913834000      0.106954000
1        0.927850000      0.304517000     -1.457341000
1        4.114586000     -2.336802000     -0.643751000
1        2.498287000      2.815267000     -0.770438000
1        4.734949000      3.558236000      0.001974000
1        6.536341000      1.919058000      0.444598000
1        6.146231000     -0.520550000      0.127248000
1        1.944143000     -3.180987000     -2.298744000
1        1.437054000     -3.290948000     -0.611812000
1        0.473746000     -2.347414000     -1.763568000
1       -7.397744000      1.508048000     -1.101762000
1        1.460385000     -2.131581000      2.581057000

>Linear RS TS -845.741624
7       -2.859096000     -0.719433000      0.503073000
6       -1.632341000     -0.177406000      0.643008000
6       -4.056950000     -0.076454000      0.139462000
6       -0.525682000     -0.876636000      1.057211000
6        0.741888000     -0.243666000      1.209214000
6        1.738745000     -0.862501000      2.149922000
6       -5.202546000     -0.875545000     -0.003398000
6       -6.417826000     -0.299133000     -0.363817000
6       -6.509965000      1.076856000     -0.587530000
6       -5.368751000      1.869109000     -0.441934000
6       -4.145575000      1.306864000     -0.078603000
6        1.696680000     -0.134268000     -0.656498000
6        2.894476000      0.679248000     -0.458595000
6        3.993705000     -0.206115000     -0.412599000
7        3.497672000     -1.491703000     -0.659718000
6        2.168703000     -1.463300000     -0.864989000
6        3.115168000      2.046363000     -0.260671000
6        4.420028000      2.485733000     -0.031659000
6        5.496147000      1.582241000      0.014514000
6        5.299173000      0.213339000     -0.173408000
6        1.398458000     -2.677075000     -1.227703000
1       -2.941305000     -1.713721000      0.691584000
1       -1.545040000      0.879859000      0.414665000
1       -0.618634000     -1.936572000      1.284048000
1        0.719991000      0.843694000      1.218003000
1        2.738018000     -0.436615000      2.041519000
1        1.407001000     -0.657571000      3.176116000
1       -5.130549000     -1.946149000      0.168430000
1       -7.294443000     -0.930876000     -0.470256000
1       -5.425752000      2.940549000     -0.608923000
1       -3.278903000      1.947483000      0.035484000
1        0.800082000      0.228763000     -1.138421000
1        4.057717000     -2.336942000     -0.677053000
1        2.290152000      2.751644000     -0.291017000
1        4.609748000      3.544734000      0.114116000
1        6.499256000      1.954437000      0.197555000
1        6.123787000     -0.491181000     -0.140175000
1        1.104615000     -2.631853000     -2.282842000
1        1.983738000     -3.585695000     -1.068795000
1        0.475429000     -2.729500000     -0.641841000
1       -7.457056000      1.525821000     -0.868979000
1        1.790908000     -1.948282000      2.031733000

>Linear RS-120 product -845.756642
7       -1.882687000      0.130269000     -1.156507000
6       -0.888348000     -0.808946000     -0.944494000
6       -3.171332000      0.138688000     -0.627235000
6        0.385383000     -0.661281000     -1.350507000
6        1.469478000     -1.672062000     -1.085460000
6        2.317381000     -1.951420000     -2.334316000
6       -3.964074000      1.285953000     -0.832837000
6       -5.257908000      1.355023000     -0.325923000
6       -5.798932000      0.287704000      0.397868000
6       -5.017217000     -0.851686000      0.599364000
6       -3.718387000     -0.937347000      0.096776000
6        2.394777000     -1.227271000      0.123981000
6        2.876525000      0.207703000      0.096443000
6        2.356900000      0.862552000      1.218792000
7        1.630024000     -0.094417000      1.973573000
6        1.637768000     -1.277929000      1.423016000
6        3.668412000      0.931892000     -0.788775000
6        3.893884000      2.290119000     -0.527284000
6        3.346042000      2.918077000      0.597583000
6        2.561321000      2.202851000      1.506920000
6        0.970172000     -2.451930000      2.016130000
1       -1.597228000      0.984731000     -1.619236000
1       -1.198495000     -1.707353000     -0.421733000
1        0.677176000      0.249719000     -1.872051000
1        1.011800000     -2.616009000     -0.770738000
1        3.119549000     -2.665106000     -2.120441000
1        1.682136000     -2.373087000     -3.119357000
1       -3.549271000      2.122068000     -1.390181000
1       -5.845641000      2.252575000     -0.497009000
1       -5.418696000     -1.693521000      1.156731000
1       -3.143132000     -1.839395000      0.271082000
1        3.222307000     -1.946619000      0.186052000
1        1.169031000      0.112404000      2.858292000
1        4.110613000      0.462569000     -1.660263000
1        4.508872000      2.866243000     -1.211256000
1        3.537294000      3.971695000      0.772371000
1        2.136666000      2.666913000      2.390311000
1        0.112327000     -2.731653000      1.393001000
1        1.656961000     -3.303834000      2.019158000
1        0.622238000     -2.245927000      3.029594000
1       -6.807628000      0.343276000      0.794451000
1        2.767681000     -1.036539000     -2.730738000

>Linear RS-120 reactants -845.765386
7       -1.827419000      0.169491000     -1.140635000
6       -0.961114000     -0.813175000     -1.163234000
6       -3.111453000      0.212657000     -0.534076000
6        0.265790000     -0.731123000     -1.871326000
6        1.095668000     -1.803901000     -1.914538000
6        2.366961000     -1.856947000     -2.676717000
6       -3.828792000      1.407416000     -0.665744000
6       -5.102443000      1.508627000     -0.110802000
6       -5.657210000      0.425527000      0.573057000
6       -4.930655000     -0.762250000      0.700240000
6       -3.657183000     -0.880402000      0.149035000
6        3.019263000     -1.251486000      0.913318000
6        3.162633000      0.134365000      0.561061000
6        2.027394000      0.810298000      1.097184000
7        1.253676000     -0.136415000      1.737328000
6        1.846314000     -1.382073000      1.623180000
6        4.117652000      0.879424000     -0.155045000
6        3.928138000      2.249158000     -0.311826000
6        2.800245000      2.896969000      0.234452000
6        1.835711000      2.187341000      0.945651000
6        1.206258000     -2.594101000      2.212393000
1       -1.568198000      1.017793000     -1.644988000
1       -1.212487000     -1.724740000     -0.630934000
1        0.507016000      0.191430000     -2.394152000
1        0.802399000     -2.705714000     -1.378982000
1        3.181721000     -2.208044000     -2.033965000
1        2.274933000     -2.598175000     -3.482582000
1       -3.389631000      2.244485000     -1.200804000
1       -5.658315000      2.434509000     -0.215698000
1       -5.358391000     -1.607870000      1.228876000
1       -3.114804000     -1.813347000      0.249728000
1        3.699009000     -2.058402000      0.675911000
1        0.378491000      0.043397000      2.208858000
1        4.991853000      0.391440000     -0.577547000
1        4.660317000      2.832721000     -0.862593000
1        2.680855000      3.967721000      0.097457000
1        0.965721000      2.682270000      1.367062000
1        0.216373000     -2.773527000      1.775679000
1        1.825183000     -3.474898000      2.029079000
1        1.069068000     -2.489654000      3.295100000
1       -6.650193000      0.503562000      1.003712000
1        2.632189000     -0.891110000     -3.111701000

>Linear RS-120 TS -845.74267
7       -1.754280000      0.257720000     -0.992396000
6       -0.806580000     -0.693385000     -0.845744000
6       -3.069987000      0.255590000     -0.494806000
6        0.437272000     -0.632539000     -1.421198000
6        1.396702000     -1.674860000     -1.256318000
6        2.435960000     -1.851082000     -2.335879000
6       -3.844980000      1.407328000     -0.707819000
6       -5.154583000      1.468124000     -0.238696000
6       -5.711624000      0.387108000      0.449224000
6       -4.939395000     -0.757914000      0.657436000
6       -3.627666000     -0.835252000      0.190171000
6        2.647416000     -1.276391000      0.358268000
6        2.956835000      0.147082000      0.236311000
6        2.035351000      0.831133000      1.057393000
7        1.283117000     -0.140696000      1.733420000
6        1.687669000     -1.376591000      1.404553000
6        3.867046000      0.887223000     -0.524338000
6        3.830087000      2.280670000     -0.439374000
6        2.897605000      2.937112000      0.381836000
6        1.979597000      2.218680000      1.149292000
6        1.069824000     -2.593606000      1.986923000
1       -1.493639000      1.081194000     -1.525778000
1       -1.080528000     -1.556424000     -0.248441000
1        0.703916000      0.234708000     -2.021638000
1        1.012339000     -2.605249000     -0.844316000
1        3.195258000     -2.587839000     -2.066561000
1        1.927573000     -2.207510000     -3.240928000
1       -3.412047000      2.250172000     -1.239767000
1       -5.739422000      2.366352000     -0.412414000
1       -5.359703000     -1.608401000      1.185865000
1       -3.057488000     -1.741793000      0.357204000
1        3.348001000     -2.076586000      0.160111000
1        0.552257000      0.059916000      2.407720000
1        4.594502000      0.390531000     -1.158436000
1        4.536926000      2.869466000     -1.015877000
1        2.893486000      4.021694000      0.425533000
1        1.259687000      2.715675000      1.791173000
1        0.171760000     -2.869097000      1.417934000
1        1.765435000     -3.433843000      1.944758000
1        0.768057000     -2.422642000      3.023433000
1       -6.732235000      0.434935000      0.814997000
1        2.924710000     -0.905017000     -2.585157000

>Linear RS-240 product -845.752016
7        1.991545000     -1.695733000      0.293032000
6        0.716823000     -1.490774000     -0.205618000
6        3.130985000     -0.966741000     -0.049257000
6       -0.419119000     -1.908974000      0.378514000
6       -1.773855000     -1.722299000     -0.242724000
6       -2.557413000     -3.043783000     -0.181213000
6        4.371382000     -1.368348000      0.483666000
6        5.534064000     -0.669210000      0.173387000
6        5.495450000      0.439141000     -0.679039000
6        4.266476000      0.840770000     -1.205995000
6        3.090296000      0.157602000     -0.895011000
6       -2.579215000     -0.534591000      0.472121000
6       -1.801883000      0.753735000      0.649917000
6       -2.444034000      1.762901000     -0.073109000
7       -3.614371000      1.199415000     -0.636167000
6       -3.763863000     -0.065277000     -0.338213000
6       -0.652099000      1.080444000      1.363232000
6       -0.173090000      2.395832000      1.298058000
6       -0.826932000      3.375066000      0.540767000
6       -1.996588000      3.072448000     -0.161808000
6       -4.951821000     -0.825187000     -0.783965000
1        2.076404000     -2.295308000      1.104570000
1        0.680637000     -0.972191000     -1.158687000
1       -0.381077000     -2.407626000      1.346959000
1       -1.643235000     -1.419784000     -1.287545000
1       -3.524540000     -2.998672000     -0.683786000
1       -1.971013000     -3.831133000     -0.664272000
1        4.409271000     -2.232571000      1.141894000
1        6.478269000     -0.996862000      0.599242000
1        4.212680000      1.707245000     -1.859298000
1        2.146829000      0.515771000     -1.290605000
1       -2.945312000     -0.932191000      1.427611000
1       -4.291489000      1.728715000     -1.183373000
1       -0.136698000      0.341452000      1.963322000
1        0.722967000      2.660659000      1.850361000
1       -0.430195000      4.384387000      0.506649000
1       -2.531558000      3.818705000     -0.738922000
1       -5.305145000     -1.481368000      0.014568000
1       -5.750387000     -0.148290000     -1.094550000
1       -4.684371000     -1.457756000     -1.638544000
1        6.403914000      0.981408000     -0.921146000
1       -2.726265000     -3.342112000      0.859308000

>Linear RS-240 reactants -845.767353
7        1.962171000     -1.648620000      0.246881000
6        0.766546000     -1.618836000     -0.287570000
6        3.068900000     -0.796156000     -0.012792000
6       -0.235428000     -2.572853000      0.032096000
6       -1.427554000     -2.547866000     -0.614896000
6       -2.522409000     -3.526824000     -0.407922000
6        4.311204000     -1.206965000      0.483957000
6        5.439865000     -0.429196000      0.236459000
6        5.329019000      0.753129000     -0.497770000
6        4.080324000      1.160773000     -0.976348000
6        2.941406000      0.395367000     -0.736212000
6       -3.114343000     -0.003723000      1.008145000
6       -2.011204000      0.908685000      0.889470000
6       -2.294288000      1.747444000     -0.228544000
7       -3.507985000      1.343191000     -0.744476000
6       -4.005818000      0.286934000     -0.001417000
6       -0.809259000      1.104229000      1.594707000
6        0.058854000      2.113339000      1.185774000
6       -0.248044000      2.936428000      0.081368000
6       -1.426865000      2.763792000     -0.640608000
6       -5.310067000     -0.349040000     -0.348921000
1        2.148395000     -2.400245000      0.911653000
1        0.560260000     -0.847807000     -1.022109000
1       -0.014420000     -3.331404000      0.779451000
1       -1.596140000     -1.771380000     -1.359206000
1       -3.455666000     -3.002553000     -0.170289000
1       -2.710007000     -4.069364000     -1.344285000
1        4.388283000     -2.132439000      1.047558000
1        6.403852000     -0.750735000      0.616752000
1        3.987687000      2.085503000     -1.536507000
1        1.977127000      0.735318000     -1.096329000
1       -3.242045000     -0.779867000      1.750157000
1       -3.972842000      1.755737000     -1.541181000
1       -0.565448000      0.480167000      2.450164000
1        0.987017000      2.274992000      1.726159000
1        0.445982000      3.718982000     -0.210710000
1       -1.665452000      3.393719000     -1.492455000
1       -5.547031000     -1.140564000      0.365115000
1       -6.127496000      0.381505000     -0.334201000
1       -5.286021000     -0.788121000     -1.353321000
1        6.208687000      1.358264000     -0.691809000
1       -2.295307000     -4.245676000      0.382170000

>Linear RS-240 TS -845.739848
7        1.910034000     -1.490238000      0.330351000
6        0.663901000     -1.319326000     -0.165838000
6        3.068082000     -0.768604000     -0.007047000
6       -0.432657000     -2.034816000      0.240737000
6       -1.714515000     -1.868902000     -0.363929000
6       -2.645201000     -3.056285000     -0.301097000
6        4.301235000     -1.254366000      0.456977000
6        5.479015000     -0.574970000      0.157071000
6        5.447926000      0.592603000     -0.610294000
6        4.219316000      1.076710000     -1.064976000
6        3.030126000      0.412096000     -0.765559000
6       -2.724966000     -0.413795000      0.698224000
6       -1.812829000      0.727816000      0.777771000
6       -2.242781000      1.675200000     -0.174938000
7       -3.433482000      1.190436000     -0.729124000
6       -3.772818000      0.011759000     -0.183701000
6       -0.648675000      0.984941000      1.505885000
6        0.045999000      2.174891000      1.261758000
6       -0.400769000      3.095175000      0.300856000
6       -1.562063000      2.857957000     -0.439204000
6       -5.048716000     -0.660698000     -0.542228000
1        2.032910000     -2.217840000      1.027083000
1        0.567573000     -0.592998000     -0.965187000
1       -0.330976000     -2.747018000      1.057771000
1       -1.714367000     -1.326027000     -1.306699000
1       -3.644487000     -2.841343000     -0.677215000
1       -2.222382000     -3.852063000     -0.927475000
1        4.326399000     -2.165563000      1.048197000
1        6.424508000     -0.963807000      0.522961000
1        4.178427000      1.989079000     -1.652478000
1        2.088048000      0.825396000     -1.106667000
1       -2.949109000     -1.061306000      1.537130000
1       -3.984940000      1.672900000     -1.430405000
1       -0.297446000      0.287230000      2.258214000
1        0.944889000      2.393932000      1.829690000
1        0.159371000      4.009612000      0.133094000
1       -1.920650000      3.564766000     -1.180198000
1       -5.326189000     -1.394124000      0.215410000
1       -5.850860000      0.076722000     -0.640146000
1       -4.957877000     -1.175834000     -1.506397000
1        6.366688000      1.120260000     -0.845499000
1       -2.723036000     -3.447685000      0.717432000

>Linear SR product -845.754712
7        2.901989000     -0.740674000      0.420991000
6        1.650900000     -0.173069000      0.568847000
6        4.097717000     -0.097267000      0.110580000
6        0.526832000     -0.862763000      0.837057000
6       -0.812094000     -0.198449000      1.010038000
6       -1.574716000     -0.763110000      2.217482000
6        5.261248000     -0.883326000     -0.009830000
6        6.483749000     -0.297851000     -0.324140000
6        6.583313000      1.082358000     -0.526340000
6        5.432215000      1.863596000     -0.405329000
6        4.198920000      1.292187000     -0.090799000
6       -1.698877000     -0.222310000     -0.304126000
6       -2.952051000      0.618191000     -0.221157000
6       -4.051288000     -0.194686000     -0.509966000
7       -3.551805000     -1.491016000     -0.798417000
6       -2.249206000     -1.565481000     -0.705492000
6       -3.164610000      1.955820000      0.090138000
6       -4.481419000      2.434236000      0.099815000
6       -5.563883000      1.594287000     -0.191926000
6       -5.365886000      0.246505000     -0.507864000
6       -1.502707000     -2.807470000     -0.990554000
1        2.958174000     -1.746512000      0.522884000
1        1.614704000      0.905759000      0.459086000
1        0.577927000     -1.944015000      0.955426000
1       -0.643412000      0.872175000      1.171405000
1       -2.542375000     -0.270742000      2.352262000
1       -1.749888000     -1.839320000      2.109081000
1        5.191576000     -1.957040000      0.145373000
1        7.364760000     -0.927483000     -0.411482000
1        5.486941000      2.937920000     -0.558073000
1        3.327446000      1.930942000     -0.006257000
1       -1.047336000      0.115535000     -1.120511000
1       -4.139187000     -2.277254000     -1.072253000
1       -2.334400000      2.615928000      0.320017000
1       -4.666770000      3.476646000      0.338515000
1       -6.572829000      1.993044000     -0.174180000
1       -6.191841000     -0.417485000     -0.738108000
1       -2.148289000     -3.562325000     -1.443849000
1       -0.656995000     -2.591234000     -1.649140000
1       -1.089982000     -3.206130000     -0.056280000
1        7.537110000      1.538042000     -0.772306000
1       -0.988235000     -0.613811000      3.128785000

>Linear SR reactants -845.764491
7        2.966998000     -0.742582000      0.708092000
6        1.808911000     -0.220897000      1.028819000
6        4.127713000     -0.090889000      0.210491000
6        0.739052000     -0.988545000      1.556826000
6       -0.417866000     -0.373119000      1.910936000
6       -1.583617000     -1.047964000      2.529192000
6        5.255148000     -0.892275000     -0.001494000
6        6.430952000     -0.313672000     -0.473727000
6        6.481712000      1.056597000     -0.734715000
6        5.347960000      1.847035000     -0.523158000
6        4.165158000      1.283688000     -0.050964000
6       -1.904852000     -0.064395000     -1.177277000
6       -3.038945000      0.713868000     -0.762797000
6       -4.092662000     -0.210535000     -0.498600000
7       -3.600197000     -1.474076000     -0.753481000
6       -2.278505000     -1.389876000     -1.155988000
6       -3.282029000      2.087593000     -0.577772000
6       -4.538254000      2.500049000     -0.144669000
6       -5.565723000      1.566691000      0.107942000
6       -5.357601000      0.200740000     -0.065911000
6       -1.491760000     -2.616577000     -1.474772000
1        3.072400000     -1.747372000      0.850014000
1        1.679474000      0.847554000      0.891798000
1        0.875284000     -2.059232000      1.690307000
1       -0.496820000      0.702315000      1.758636000
1       -2.500341000     -0.803712000      1.980135000
1       -1.460374000     -2.131735000      2.581079000
1        5.205836000     -1.957231000      0.206200000
1        7.304761000     -0.936113000     -0.635848000
1        5.381637000      2.912420000     -0.726421000
1        3.297621000      1.913832000      0.107110000
1       -0.927756000      0.304558000     -1.457222000
1       -4.114565000     -2.336763000     -0.643930000
1       -2.498194000      2.815292000     -0.770260000
1       -4.734882000      3.558247000      0.002090000
1       -6.536315000      1.919067000      0.444545000
1       -6.146221000     -0.520529000      0.127078000
1       -1.437055000     -3.290952000     -0.611924000
1       -1.944053000     -3.180879000     -2.298877000
1       -0.473671000     -2.347362000     -1.763573000
1        7.397630000      1.508130000     -1.101813000
1       -1.729201000     -0.656419000      3.545487000

>Linear SR TS -845.741624
7        2.859093000     -0.719425000      0.503186000
6        1.632330000     -0.177416000      0.643131000
6        4.056921000     -0.076443000      0.139503000
6        0.525684000     -0.876679000      1.057307000
6       -0.741912000     -0.243756000      1.209300000
6       -1.738787000     -0.862692000      2.149923000
6        5.202505000     -0.875534000     -0.003461000
6        6.417761000     -0.299115000     -0.363949000
6        6.509889000      1.076881000     -0.587629000
6        5.368687000      1.869133000     -0.441930000
6        4.145535000      1.306880000     -0.078528000
6       -1.696632000     -0.134258000     -0.656437000
6       -2.894428000      0.679265000     -0.458547000
6       -3.993675000     -0.206082000     -0.412671000
7       -3.497649000     -1.491664000     -0.659846000
6       -2.168670000     -1.463269000     -0.865043000
6       -3.115111000      2.046371000     -0.260556000
6       -4.419978000      2.485749000     -0.031594000
6       -5.496114000      1.582273000      0.014460000
6       -5.299151000      0.213379000     -0.173536000
6       -1.398398000     -2.677022000     -1.227768000
1        2.941306000     -1.713721000      0.691650000
1        1.545012000      0.879853000      0.414811000
1        0.618658000     -1.936622000      1.284103000
1       -0.720058000      0.843603000      1.218165000
1       -2.738038000     -0.436736000      2.041597000
1       -1.791008000     -1.948453000      2.031569000
1        5.130514000     -1.946143000      0.168338000
1        7.294368000     -0.930856000     -0.470470000
1        5.425679000      2.940577000     -0.608890000
1        3.278873000      1.947496000      0.035645000
1       -0.800015000      0.228788000     -1.138312000
1       -4.057710000     -2.336891000     -0.677275000
1       -2.290082000      2.751641000     -0.290812000
1       -4.609688000      3.544744000      0.114235000
1       -6.499227000      1.954474000      0.197464000
1       -6.123779000     -0.491130000     -0.140398000
1       -1.983775000     -3.585627000     -1.069128000
1       -1.104316000     -2.631646000     -2.282832000
1       -0.475511000     -2.729611000     -0.641698000
1        7.456962000      1.525852000     -0.869132000
1       -1.407016000     -0.657947000      3.176146000

>Linear SR-120 product -845.752016
7        1.991607000     -1.695622000     -0.293110000
6        0.716895000     -1.490714000      0.205585000
6        3.131063000     -0.966681000      0.049228000
6       -0.419051000     -1.908899000     -0.378551000
6       -1.773781000     -1.722297000      0.242722000
6       -2.557268000     -3.043824000      0.181231000
6        4.371435000     -1.368223000     -0.483804000
6        5.534135000     -0.669133000     -0.173484000
6        5.495565000      0.439106000      0.679090000
6        4.266617000      0.840669000      1.206157000
6        3.090419000      0.157549000      0.895135000
6       -2.579220000     -0.534635000     -0.472104000
6       -1.801963000      0.753735000     -0.649915000
6       -2.444166000      1.762868000      0.073111000
7       -3.614462000      1.199317000      0.636189000
6       -3.763883000     -0.065387000      0.338246000
6       -0.652206000      1.080507000     -1.363243000
6       -0.173275000      2.395924000     -1.298084000
6       -0.827168000      3.375125000     -0.540796000
6       -1.996798000      3.072442000      0.161795000
6       -4.951791000     -0.825363000      0.784021000
1        2.076449000     -2.295130000     -1.104699000
1        0.680719000     -0.972192000      1.158689000
1       -0.381016000     -2.407496000     -1.347024000
1       -1.643150000     -1.419777000      1.287541000
1       -3.524386000     -2.998765000      0.683827000
1       -2.726130000     -3.342162000     -0.859286000
1        4.409291000     -2.232359000     -1.142148000
1        6.478319000     -0.996733000     -0.599426000
1        4.212854000      1.707057000      1.859579000
1        2.146973000      0.515669000      1.290822000
1       -2.945311000     -0.932254000     -1.427589000
1       -4.291603000      1.728580000      1.183401000
1       -0.136765000      0.341540000     -1.963331000
1        0.722761000      2.660800000     -1.850397000
1       -0.430491000      4.384470000     -0.506690000
1       -2.531807000      3.818672000      0.738909000
1       -5.750387000     -0.148510000      1.094622000
1       -5.305094000     -1.481562000     -0.014507000
1       -4.684289000     -1.457920000      1.638593000
1        6.404042000      0.981336000      0.921229000
1       -1.970814000     -3.831142000      0.664276000

>Linear SR-120 reactants -845.764646
7        1.962217000     -1.648516000     -0.246992000
6        0.766625000     -1.618819000      0.287538000
6        3.068952000     -0.796074000      0.012732000
6       -0.235353000     -2.572811000     -0.032192000
6       -1.427435000     -2.547942000      0.614885000
6       -2.522277000     -3.526903000      0.407856000
6        4.311251000     -1.206854000     -0.484053000
6        5.439917000     -0.429112000     -0.236500000
6        5.329082000      0.753160000      0.497819000
6        4.080389000      1.160779000      0.976426000
6        2.941465000      0.395400000      0.736233000
6       -3.114326000     -0.003837000     -1.008074000
6       -2.011250000      0.908648000     -0.889412000
6       -2.294411000      1.747431000      0.228564000
7       -3.508091000      1.343117000      0.744488000
6       -4.005839000      0.286798000      0.001460000
6       -0.809304000      1.104244000     -1.594633000
6        0.058736000      2.113425000     -1.185722000
6       -0.248237000      2.936536000     -0.081353000
6       -1.427062000      2.763851000      0.640606000
6       -5.310051000     -0.349253000      0.348967000
1        2.148412000     -2.400055000     -0.911869000
1        0.560375000     -0.847892000      1.022195000
1       -0.014379000     -3.331254000     -0.779668000
1       -1.595990000     -1.771563000      1.359314000
1       -3.455567000     -3.002628000      0.170361000
1       -2.295210000     -4.245642000     -0.382349000
1        4.388321000     -2.132288000     -1.047722000
1        6.403902000     -0.750628000     -0.616817000
1        3.987760000      2.085471000      1.536649000
1        1.977185000      0.735334000      1.096365000
1       -3.241963000     -0.780018000     -1.750059000
1       -3.972988000      1.755659000      1.541171000
1       -0.565436000      0.480165000     -2.450062000
1        0.986899000      2.275118000     -1.726095000
1        0.445732000      3.719146000      0.210710000
1       -1.665707000      3.393795000      1.492425000
1       -6.127527000      0.381238000      0.334217000
1       -5.546953000     -1.140812000     -0.365050000
1       -5.285987000     -0.788305000      1.353379000
1        6.208754000      1.358273000      0.691902000
1       -2.709792000     -4.069575000      1.344159000

>Linear SR-120 TS -845.739849
7        1.910113000     -1.490187000     -0.330368000
6        0.663981000     -1.319305000      0.165838000
6        3.068164000     -0.768565000      0.007042000
6       -0.432573000     -2.034771000     -0.240782000
6       -1.714438000     -1.868919000      0.363898000
6       -2.645056000     -3.056358000      0.301053000
6        4.301296000     -1.254234000     -0.457136000
6        5.479082000     -0.574855000     -0.157212000
6        5.448020000      0.592609000      0.610321000
6        4.219430000      1.076627000      1.065150000
6        3.030234000      0.412028000      0.765722000
6       -2.724947000     -0.413859000     -0.698200000
6       -1.812892000      0.727821000     -0.777751000
6       -2.242917000      1.675178000      0.174949000
7       -3.433577000      1.190323000      0.729149000
6       -3.772833000      0.011623000      0.183730000
6       -0.648762000      0.985032000     -1.505872000
6        0.045813000      2.175045000     -1.261767000
6       -0.401029000      3.095304000     -0.300878000
6       -1.562299000      2.857996000      0.439193000
6       -5.048701000     -0.660898000      0.542258000
1        2.032960000     -2.217672000     -1.027225000
1        0.567654000     -0.593035000      0.965240000
1       -0.330886000     -2.746922000     -1.057860000
1       -1.714311000     -1.326071000      1.306683000
1       -3.644322000     -2.841505000      0.677275000
1       -2.722971000     -3.447692000     -0.717496000
1        4.326443000     -2.165344000     -1.048490000
1        6.424558000     -0.963621000     -0.523219000
1        4.178560000      1.988914000      1.652779000
1        2.088170000      0.825254000      1.106951000
1       -2.949076000     -1.061351000     -1.537125000
1       -3.985068000      1.672753000      1.430427000
1       -0.297480000      0.287342000     -2.258195000
1        0.944682000      2.394152000     -1.829706000
1        0.159032000      4.009792000     -0.133133000
1       -1.920941000      3.564784000      1.180179000
1       -5.850952000      0.076465000      0.639767000
1       -5.325933000     -1.394633000     -0.215164000
1       -4.957961000     -1.175664000      1.506637000
1        6.366786000      1.120252000      0.845539000
1       -2.222119000     -3.852148000      0.927337000

>Linear SR-240 product -845.756594
7        2.554724000     -0.392450000      0.718035000
6        1.483958000      0.472895000      0.599654000
6        3.845303000     -0.220825000      0.223009000
6        0.242030000      0.208078000      1.044523000
6       -0.906926000      1.167600000      0.908142000
6       -1.739488000      1.221695000      2.197570000
6        4.773197000     -1.264029000      0.414180000
6        6.075503000     -1.151288000     -0.062606000
6        6.490351000     -0.000460000     -0.740227000
6        5.573074000      1.035360000     -0.929076000
6        4.263716000      0.937887000     -0.457614000
6       -1.799454000      0.812433000     -0.358912000
6       -2.480264000     -0.537936000     -0.353219000
6       -3.861960000     -0.331277000     -0.429042000
7       -4.079272000      1.068177000     -0.520367000
6       -2.964639000      1.750819000     -0.513449000
6       -2.001494000     -1.843570000     -0.305983000
6       -2.926999000     -2.895106000     -0.315812000
6       -4.304875000     -2.653703000     -0.376189000
6       -4.803266000     -1.349085000     -0.440182000
6       -2.911392000      3.219503000     -0.642172000
1        2.368615000     -1.283823000      1.160953000
1        1.701026000      1.419118000      0.115463000
1        0.038806000     -0.744700000      1.531159000
1       -0.510671000      2.167019000      0.697586000
1       -1.098384000      1.503370000      3.037978000
1       -2.550132000      1.955205000      2.135280000
1        4.457864000     -2.162047000      0.939441000
1        6.770260000     -1.971048000      0.097157000
1        5.874325000      1.938369000     -1.452822000
1        3.580039000      1.762167000     -0.624179000
1       -1.148660000      0.936314000     -1.232929000
1       -5.000608000      1.495046000     -0.604091000
1       -0.937914000     -2.048357000     -0.269081000
1       -2.567406000     -3.918464000     -0.278985000
1       -4.997473000     -3.488944000     -0.381584000
1       -5.865973000     -1.141408000     -0.500772000
1       -3.909780000      3.652510000     -0.723903000
1       -2.391710000      3.649365000      0.220908000
1       -2.322378000      3.479614000     -1.528967000
1        7.506116000      0.086208000     -1.112448000
1       -2.179172000      0.245405000      2.426171000

>Linear SR-240 reactants -845.765836
7        2.609023000     -0.372322000      0.910726000
6        1.638023000      0.496018000      1.047553000
6        3.870018000     -0.204420000      0.277727000
6        0.434710000      0.199922000      1.738622000
6       -0.508747000      1.164090000      1.887323000
6       -1.781114000      0.997671000      2.629093000
6        4.748372000     -1.291852000      0.336446000
6        6.006944000     -1.191764000     -0.252056000
6        6.386123000     -0.014168000     -0.898415000
6        5.498526000      1.064770000     -0.955048000
6        4.237579000      0.980907000     -0.370074000
6       -2.041417000      0.807405000     -1.230894000
6       -2.566929000     -0.487130000     -0.895021000
6       -3.907014000     -0.280829000     -0.453321000
7       -4.157841000      1.073860000     -0.529904000
6       -3.032860000      1.733734000     -0.995743000
6       -2.055065000     -1.797775000     -0.912927000
6       -2.870826000     -2.848405000     -0.503818000
6       -4.194770000     -2.619354000     -0.073654000
6       -4.730206000     -1.334091000     -0.042458000
6       -3.028501000      3.215724000     -1.169053000
1        2.463887000     -1.291829000      1.328162000
1        1.777475000      1.483081000      0.619172000
1        0.298461000     -0.795078000      2.155396000
1       -0.317441000      2.143711000      1.451397000
1       -1.801806000      1.696158000      3.476619000
1       -2.629174000      1.273326000      1.991340000
1        4.443974000     -2.203611000      0.841762000
1        6.687727000     -2.035258000     -0.203648000
1        5.787535000      1.981414000     -1.458802000
1        3.563248000      1.827808000     -0.423880000
1       -1.052466000      1.032261000     -1.605936000
1       -5.026668000      1.524784000     -0.279768000
1       -1.037389000     -1.986075000     -1.244337000
1       -2.484963000     -3.863771000     -0.515498000
1       -4.807720000     -3.459707000      0.238820000
1       -5.748820000     -1.153805000      0.288286000
1       -3.804315000      3.538937000     -1.873122000
1       -3.217826000      3.730424000     -0.219621000
1       -2.060844000      3.548115000     -1.550814000
1        7.366465000      0.064725000     -1.356959000
1       -1.917769000     -0.019774000      3.000894000

>Linear SR-240 TS -845.742667
7        2.499846000     -0.428425000      0.709063000
6        1.464576000      0.433499000      0.658308000
6        3.801918000     -0.250810000      0.205106000
6        0.233874000      0.191832000      1.217213000
6       -0.814923000      1.149726000      1.147048000
6       -1.892182000      1.101203000      2.194507000
6        4.715400000     -1.300959000      0.388288000
6        6.018040000     -1.187628000     -0.090631000
6        6.428864000     -0.030544000     -0.756990000
6        5.517345000      1.012548000     -0.936924000
6        4.209955000      0.913998000     -0.462387000
6       -1.797824000      0.783177000     -0.690632000
6       -2.420913000     -0.533761000     -0.587905000
6       -3.801163000     -0.321376000     -0.374313000
7       -4.020498000      1.059647000     -0.431444000
6       -2.871038000      1.718135000     -0.670559000
6       -1.932419000     -1.844618000     -0.611506000
6       -2.831085000     -2.895911000     -0.420713000
6       -4.199056000     -2.656600000     -0.203520000
6       -4.709021000     -1.357767000     -0.176164000
6       -2.813508000      3.196941000     -0.789581000
1        2.333438000     -1.313459000      1.178103000
1        1.645703000      1.373607000      0.148015000
1        0.049720000     -0.756256000      1.718134000
1       -0.522031000      2.146235000      0.823861000
1       -1.438210000      1.367184000      3.157875000
1       -2.698389000      1.811371000      2.004403000
1        4.396495000     -2.200815000      0.907302000
1        6.712526000     -2.008644000      0.059281000
1        5.822309000      1.918296000     -1.452401000
1        3.526253000      1.740826000     -0.615363000
1       -0.892270000      0.987329000     -1.243819000
1       -4.918347000      1.510692000     -0.296563000
1       -0.878783000     -2.040807000     -0.782325000
1       -2.468599000     -3.919103000     -0.443007000
1       -4.872640000     -3.495341000     -0.058415000
1       -5.763978000     -1.162832000     -0.013152000
1       -3.805080000      3.620424000     -0.964496000
1       -2.410891000      3.633616000      0.133563000
1       -2.146719000      3.488363000     -1.605469000
1        7.444091000      0.057691000     -1.130172000
1       -2.311083000      0.096543000      2.299443000

>Linear SS product -845.752971
7        2.786966000      1.161024000      0.165027000
6        1.489362000      0.898803000     -0.232602000
6        3.907787000      0.379594000     -0.113163000
6        0.387928000      1.518976000      0.229196000
6       -0.972468000      1.262097000     -0.355781000
6       -1.524500000      2.553812000     -0.985776000
6        5.178871000      0.881359000      0.227821000
6        6.326276000      0.137753000     -0.032431000
6        6.241141000     -1.118085000     -0.642284000
6        4.981636000     -1.619936000     -0.975801000
6        3.821339000     -0.892027000     -0.710879000
6       -2.023002000      0.689084000      0.701193000
6       -3.321443000      0.206255000      0.076936000
6       -3.427584000     -1.171293000      0.302136000
7       -2.330293000     -1.556943000      1.107938000
6       -1.539528000     -0.557842000      1.400264000
6       -4.348222000      0.837786000     -0.620376000
6       -5.415081000      0.063607000     -1.096312000
6       -5.469959000     -1.317989000     -0.880351000
6       -4.465770000     -1.966839000     -0.156991000
6       -0.392573000     -0.712691000      2.313884000
1        2.936046000      1.960240000      0.768178000
1        1.396207000      0.141368000     -1.004954000
1        0.469981000      2.281057000      1.003948000
1       -0.877701000      0.499988000     -1.137517000
1       -0.780024000      2.958573000     -1.677296000
1       -2.442864000      2.384895000     -1.550609000
1        5.253138000      1.860357000      0.694069000
1        7.294966000      0.546773000      0.240649000
1        4.891712000     -2.598878000     -1.438414000
1        2.857660000     -1.325059000     -0.953107000
1       -2.177330000      1.471695000      1.454979000
1       -2.200475000     -2.499803000      1.470700000
1       -4.345852000      1.908916000     -0.782412000
1       -6.219371000      0.550168000     -1.638749000
1       -6.307362000     -1.891257000     -1.264186000
1       -4.497330000     -3.031809000      0.045543000
1       -0.400584000     -1.692306000      2.795428000
1        0.539377000     -0.581322000      1.754471000
1       -0.416162000      0.077877000      3.070174000
1        7.137591000     -1.694455000     -0.847429000
1       -1.720045000      3.311677000     -0.219234000

>Linear SS reactants -845.76623
7        2.833287000      1.201863000     -0.036162000
6        1.621020000      1.112848000     -0.525016000
6        3.906900000      0.277987000     -0.160151000
6        0.656279000      2.142944000     -0.373028000
6       -0.550397000      2.031574000     -0.983217000
6       -1.602686000      3.076014000     -0.977770000
6        5.176503000      0.732040000      0.214333000
6        6.272858000     -0.118641000      0.092761000
6        6.103302000     -1.415694000     -0.394801000
6        4.828305000     -1.862509000     -0.754371000
6        3.721995000     -1.024491000     -0.637673000
6       -2.636861000      0.481967000      1.509035000
6       -3.629454000      0.016459000      0.580167000
6       -3.231107000     -1.293204000      0.180368000
7       -2.056980000     -1.582639000      0.844152000
6       -1.693848000     -0.512345000      1.643981000
6       -4.804844000      0.563174000      0.031843000
6       -5.540071000     -0.189410000     -0.879130000
6       -5.128372000     -1.485290000     -1.254896000
6       -3.970507000     -2.054495000     -0.730266000
6       -0.441175000     -0.546479000      2.452715000
1        3.062914000      2.058526000      0.468585000
1        1.367800000      0.223174000     -1.092601000
1        0.919999000      3.028218000      0.201064000
1       -0.760123000      1.125017000     -1.549687000
1       -1.741194000      3.450368000     -2.001607000
1       -2.566243000      2.645739000     -0.682339000
1        5.299903000      1.744927000      0.586985000
1        7.257687000      0.235638000      0.378951000
1        4.689684000     -2.873541000     -1.123272000
1        2.737916000     -1.391045000     -0.906260000
1       -2.615983000      1.436216000      2.017314000
1       -1.535967000     -2.444602000      0.764161000
1       -5.133438000      1.558738000      0.318085000
1       -6.447872000      0.224565000     -1.308625000
1       -5.724045000     -2.049519000     -1.966485000
1       -3.649934000     -3.051274000     -1.018622000
1       -0.402872000     -1.432652000      3.096582000
1        0.448309000     -0.571525000      1.810425000
1       -0.376735000      0.340873000      3.086015000
1        6.957437000     -2.078405000     -0.489036000
1       -1.355374000      3.915503000     -0.324660000

>Linear SS TS -845.739327
7        2.713842000      1.085390000      0.101497000
6        1.421351000      0.853193000     -0.211833000
6        3.823460000      0.254921000     -0.140638000
6        0.397230000      1.733678000      0.037202000
6       -0.924780000      1.508058000     -0.448142000
6       -1.713989000      2.737132000     -0.827770000
6        5.096563000      0.772933000      0.146052000
6        6.233240000     -0.001479000     -0.071486000
6        6.120046000     -1.298765000     -0.577733000
6        4.851793000     -1.812291000     -0.858321000
6        3.703998000     -1.050481000     -0.641518000
6       -2.225664000      0.722595000      1.003941000
6       -3.368806000      0.190662000      0.254272000
6       -3.187949000     -1.207824000      0.164959000
7       -2.055034000     -1.527630000      0.920369000
6       -1.528648000     -0.428161000      1.484132000
6       -4.497334000      0.758702000     -0.349010000
6       -5.383196000     -0.072634000     -1.037204000
6       -5.159730000     -1.456066000     -1.135072000
6       -4.052870000     -2.049865000     -0.527332000
6       -0.378293000     -0.488127000      2.408528000
1        2.922719000      1.973405000      0.546902000
1        1.213214000     -0.079392000     -0.725697000
1        0.612942000      2.668317000      0.551602000
1       -1.037549000      0.658439000     -1.118368000
1       -1.244312000      3.173962000     -1.718388000
1       -2.750286000      2.515650000     -1.080285000
1        5.185004000      1.783370000      0.535775000
1        7.210425000      0.414374000      0.154696000
1        4.747317000     -2.821091000     -1.246395000
1        2.732809000     -1.480840000     -0.856567000
1       -2.258102000      1.633543000      1.588001000
1       -1.696698000     -2.465749000      1.059918000
1       -4.695216000      1.822666000     -0.269570000
1       -6.265296000      0.357602000     -1.501301000
1       -5.864607000     -2.075782000     -1.680292000
1       -3.878540000     -3.119598000     -0.578861000
1       -0.121248000     -1.517406000      2.666503000
1        0.493418000     -0.007385000      1.944973000
1       -0.596509000      0.073637000      3.321821000
1        7.006210000     -1.901485000     -0.748632000
1       -1.685885000      3.492351000     -0.037068000

>Linear SS-120 product -845.754845
7       -1.498148000     -1.731809000      0.016180000
6       -0.372097000     -1.322828000     -0.675147000
6       -2.745689000     -1.109126000      0.004174000
6        0.880844000     -1.756297000     -0.449677000
6        2.065823000     -1.254371000     -1.234031000
6        3.043639000     -2.372118000     -1.618409000
6       -3.810702000     -1.730641000      0.685347000
6       -5.075649000     -1.150704000      0.702011000
6       -5.317000000      0.056138000      0.037511000
6       -4.261354000      0.677588000     -0.632551000
6       -2.984373000      0.115419000     -0.648533000
6        2.788513000     -0.052589000     -0.493050000
6        1.920692000      1.180720000     -0.406576000
6        1.752419000      1.512776000      0.939219000
7        2.512514000      0.586045000      1.698618000
6        3.120738000     -0.301423000      0.956123000
6        1.273055000      1.939266000     -1.374170000
6        0.476572000      3.013160000     -0.954291000
6        0.326171000      3.320663000      0.404213000
6        0.971478000      2.566647000      1.389167000
6        3.994898000     -1.346273000      1.526189000
1       -1.381222000     -2.479766000      0.688453000
1       -0.563447000     -0.613351000     -1.473275000
1        1.075375000     -2.462251000      0.357803000
1        1.706139000     -0.793699000     -2.160261000
1        2.534512000     -3.093389000     -2.265265000
1        3.906680000     -1.974471000     -2.162096000
1       -3.632071000     -2.672836000      1.197199000
1       -5.879636000     -1.649840000      1.235607000
1       -4.423773000      1.622899000     -1.142992000
1       -2.179611000      0.644348000     -1.146491000
1        3.730840000      0.141335000     -1.023667000
1        2.599341000      0.621659000      2.713228000
1        1.377870000      1.708498000     -2.429426000
1       -0.033361000      3.619187000     -1.696350000
1       -0.299483000      4.156568000      0.699286000
1        0.866328000      2.789761000      2.445223000
1        3.505662000     -2.322456000      1.428514000
1        4.930684000     -1.396573000      0.962820000
1        4.200659000     -1.158319000      2.581635000
1       -6.305177000      0.504807000      0.048349000
1        3.412130000     -2.919484000     -0.746186000

>Linear SS-120 reactants -845.76836
7       -1.500557000     -1.644076000      0.061210000
6       -0.451646000     -1.435245000     -0.695642000
6       -2.744294000     -0.956144000      0.063372000
6        0.709693000     -2.249584000     -0.628625000
6        1.733111000     -2.044236000     -1.495029000
6        2.961001000     -2.873197000     -1.564627000
6       -3.796331000     -1.564119000      0.757385000
6       -5.049262000     -0.955734000      0.775045000
6       -5.250047000      0.253668000      0.107253000
6       -4.187979000      0.858116000     -0.571931000
6       -2.928251000      0.263837000     -0.597428000
6        3.425315000      0.723383000     -0.262984000
6        2.233132000      1.523263000     -0.316256000
6        1.539554000      1.303010000      0.910489000
7        2.292362000      0.415174000      1.650773000
6        3.429027000      0.061256000      0.945080000
6        1.670724000      2.398739000     -1.263539000
6        0.463011000      3.026123000     -0.972308000
6       -0.201185000      2.797686000      0.251773000
6        0.326297000      1.932492000      1.207655000
6        4.414857000     -0.904354000      1.512232000
1       -1.448493000     -2.430856000      0.709045000
1       -0.497431000     -0.624690000     -1.415946000
1        0.742027000     -3.052401000      0.104894000
1        1.646284000     -1.230619000     -2.213134000
1        3.010143000     -3.369185000     -2.543530000
1        3.850942000     -2.236280000     -1.503801000
1       -3.631735000     -2.509308000      1.266650000
1       -5.865971000     -1.430244000      1.308978000
1       -4.336652000      1.804362000     -1.081933000
1       -2.110527000      0.757484000     -1.109413000
1        4.193436000      0.646122000     -1.020357000
1        2.057945000      0.072700000      2.572019000
1        2.175498000      2.584739000     -2.207763000
1        0.023666000      3.707109000     -1.695584000
1       -1.140071000      3.304950000      0.452820000
1       -0.181718000      1.754700000      2.150863000
1        3.963614000     -1.892304000      1.663506000
1        5.264964000     -1.017306000      0.836242000
1        4.791749000     -0.566735000      2.484721000
1       -6.226195000      0.727566000      0.120091000
1        2.997490000     -3.631377000     -0.779462000

>Linear SS-120 TS -845.741701
7       -1.448500000     -1.467624000      0.187020000
6       -0.357957000     -1.146457000     -0.543610000
6       -2.736334000     -0.907856000      0.098087000
6        0.863677000     -1.755723000     -0.417149000
6        1.970476000     -1.394335000     -1.244128000
6        3.030727000     -2.433288000     -1.511217000
6       -3.779056000     -1.560675000      0.774424000
6       -5.074558000     -1.052091000      0.722707000
6       -5.351025000      0.108844000     -0.003666000
6       -4.309811000      0.760093000     -0.669384000
6       -3.006283000      0.266928000     -0.620899000
6        3.020910000      0.199123000     -0.471306000
6        2.024673000      1.266678000     -0.423936000
6        1.534900000      1.309247000      0.896843000
7        2.284187000      0.388876000      1.644748000
6        3.214841000     -0.206242000      0.883258000
6        1.455595000      2.105318000     -1.387063000
6        0.433115000      2.972527000     -0.996478000
6       -0.031930000      2.999813000      0.330371000
6        0.512503000      2.161933000      1.304138000
6        4.179143000     -1.186328000      1.443037000
1       -1.348269000     -2.229534000      0.850119000
1       -0.496810000     -0.371667000     -1.289592000
1        1.000050000     -2.529016000      0.336561000
1        1.715638000     -0.788004000     -2.110518000
1        2.611467000     -3.167670000     -2.211192000
1        3.924027000     -2.007976000     -1.973614000
1       -3.565636000     -2.467812000      1.333255000
1       -5.869979000     -1.569872000      1.250198000
1       -4.507311000      1.670013000     -1.228255000
1       -2.212883000      0.809356000     -1.122467000
1        3.825613000      0.153078000     -1.193613000
1        2.167661000      0.220484000      2.638242000
1        1.806438000      2.089291000     -2.414432000
1       -0.009102000      3.641732000     -1.728057000
1       -0.828332000      3.684848000      0.603477000
1        0.158979000      2.174011000      2.329781000
1        3.688462000     -2.154974000      1.601608000
1        5.017649000     -1.333224000      0.761692000
1        4.555614000     -0.846010000      2.411985000
1       -6.361182000      0.503269000     -0.046098000
1        3.316470000     -2.974145000     -0.605631000

>Linear SS-240 product -845.755819
7        2.554724000     -0.392450000      0.718035000
6        1.483958000      0.472895000      0.599654000
6        3.845303000     -0.220825000      0.223009000
6        0.242030000      0.208078000      1.044523000
6       -0.906926000      1.167600000      0.908142000
6       -1.739488000      1.221695000      2.197570000
6        4.773197000     -1.264029000      0.414180000
6        6.075503000     -1.151288000     -0.062606000
6        6.490351000     -0.000460000     -0.740227000
6        5.573074000      1.035360000     -0.929076000
6        4.263716000      0.937887000     -0.457614000
6       -1.799454000      0.812433000     -0.358912000
6       -2.480264000     -0.537936000     -0.353219000
6       -3.861960000     -0.331277000     -0.429042000
7       -4.079272000      1.068177000     -0.520367000
6       -2.964639000      1.750819000     -0.513449000
6       -2.001494000     -1.843570000     -0.305983000
6       -2.926999000     -2.895106000     -0.315812000
6       -4.304875000     -2.653703000     -0.376189000
6       -4.803266000     -1.349085000     -0.440182000
6       -2.911392000      3.219503000     -0.642172000
1        2.368615000     -1.283823000      1.160953000
1        1.701026000      1.419118000      0.115463000
1        0.038806000     -0.744700000      1.531159000
1       -0.510671000      2.167019000      0.697586000
1       -1.098384000      1.503370000      3.037978000
1       -2.550132000      1.955205000      2.135280000
1        4.457864000     -2.162047000      0.939441000
1        6.770260000     -1.971048000      0.097157000
1        5.874325000      1.938369000     -1.452822000
1        3.580039000      1.762167000     -0.624179000
1       -1.148660000      0.936314000     -1.232929000
1       -5.000608000      1.495046000     -0.604091000
1       -0.937914000     -2.048357000     -0.269081000
1       -2.567406000     -3.918464000     -0.278985000
1       -4.997473000     -3.488944000     -0.381584000
1       -5.865973000     -1.141408000     -0.500772000
1       -3.909780000      3.652510000     -0.723903000
1       -2.391710000      3.649365000      0.220908000
1       -2.322378000      3.479614000     -1.528967000
1        7.506116000      0.086208000     -1.112448000
1       -2.179172000      0.245405000      2.426171000

>Linear SS-240 reactants -845.767831
7        2.609023000     -0.372322000      0.910726000
6        1.638023000      0.496018000      1.047553000
6        3.870018000     -0.204420000      0.277727000
6        0.434710000      0.199922000      1.738622000
6       -0.508747000      1.164090000      1.887323000
6       -1.781114000      0.997671000      2.629093000
6        4.748372000     -1.291852000      0.336446000
6        6.006944000     -1.191764000     -0.252056000
6        6.386123000     -0.014168000     -0.898415000
6        5.498526000      1.064770000     -0.955048000
6        4.237579000      0.980907000     -0.370074000
6       -2.041417000      0.807405000     -1.230894000
6       -2.566929000     -0.487130000     -0.895021000
6       -3.907014000     -0.280829000     -0.453321000
7       -4.157841000      1.073860000     -0.529904000
6       -3.032860000      1.733734000     -0.995743000
6       -2.055065000     -1.797775000     -0.912927000
6       -2.870826000     -2.848405000     -0.503818000
6       -4.194770000     -2.619354000     -0.073654000
6       -4.730206000     -1.334091000     -0.042458000
6       -3.028501000      3.215724000     -1.169053000
1        2.463887000     -1.291829000      1.328162000
1        1.777475000      1.483081000      0.619172000
1        0.298461000     -0.795078000      2.155396000
1       -0.317441000      2.143711000      1.451397000
1       -1.801806000      1.696158000      3.476619000
1       -2.629174000      1.273326000      1.991340000
1        4.443974000     -2.203611000      0.841762000
1        6.687727000     -2.035258000     -0.203648000
1        5.787535000      1.981414000     -1.458802000
1        3.563248000      1.827808000     -0.423880000
1       -1.052466000      1.032261000     -1.605936000
1       -5.026668000      1.524784000     -0.279768000
1       -1.037389000     -1.986075000     -1.244337000
1       -2.484963000     -3.863771000     -0.515498000
1       -4.807720000     -3.459707000      0.238820000
1       -5.748820000     -1.153805000      0.288286000
1       -3.804315000      3.538937000     -1.873122000
1       -3.217826000      3.730424000     -0.219621000
1       -2.060844000      3.548115000     -1.550814000
1        7.366465000      0.064725000     -1.356959000
1       -1.917769000     -0.019774000      3.000894000

>Linear SS240 TS -845.743158
7        2.499846000     -0.428425000      0.709063000
6        1.464576000      0.433499000      0.658308000
6        3.801918000     -0.250810000      0.205106000
6        0.233874000      0.191832000      1.217213000
6       -0.814923000      1.149726000      1.147048000
6       -1.892182000      1.101203000      2.194507000
6        4.715400000     -1.300959000      0.388288000
6        6.018040000     -1.187628000     -0.090631000
6        6.428864000     -0.030544000     -0.756990000
6        5.517345000      1.012548000     -0.936924000
6        4.209955000      0.913998000     -0.462387000
6       -1.797824000      0.783177000     -0.690632000
6       -2.420913000     -0.533761000     -0.587905000
6       -3.801163000     -0.321376000     -0.374313000
7       -4.020498000      1.059647000     -0.431444000
6       -2.871038000      1.718135000     -0.670559000
6       -1.932419000     -1.844618000     -0.611506000
6       -2.831085000     -2.895911000     -0.420713000
6       -4.199056000     -2.656600000     -0.203520000
6       -4.709021000     -1.357767000     -0.176164000
6       -2.813508000      3.196941000     -0.789581000
1        2.333438000     -1.313459000      1.178103000
1        1.645703000      1.373607000      0.148015000
1        0.049720000     -0.756256000      1.718134000
1       -0.522031000      2.146235000      0.823861000
1       -1.438210000      1.367184000      3.157875000
1       -2.698389000      1.811371000      2.004403000
1        4.396495000     -2.200815000      0.907302000
1        6.712526000     -2.008644000      0.059281000
1        5.822309000      1.918296000     -1.452401000
1        3.526253000      1.740826000     -0.615363000
1       -0.892270000      0.987329000     -1.243819000
1       -4.918347000      1.510692000     -0.296563000
1       -0.878783000     -2.040807000     -0.782325000
1       -2.468599000     -3.919103000     -0.443007000
1       -4.872640000     -3.495341000     -0.058415000
1       -5.763978000     -1.162832000     -0.013152000
1       -3.805080000      3.620424000     -0.964496000
1       -2.410891000      3.633616000      0.133563000
1       -2.146719000      3.488363000     -1.605469000
1        7.444091000      0.057691000     -1.130172000
1       -2.311083000      0.096543000      2.299443000

>>Bent

>Bent RR reactants -845.760123
7       -1.468977000      1.044933000     -0.410201000
6       -1.638445000      2.289236000     -0.040726000
6       -2.380401000     -0.039341000     -0.277340000
6       -0.714577000      3.358970000     -0.259172000
6        0.355200000      3.318384000     -1.091312000
6        1.285804000      4.454239000     -1.305108000
6       -1.869835000     -1.324665000     -0.492838000
6       -2.714607000     -2.425860000     -0.373163000
6       -4.059361000     -2.246062000     -0.044350000
6       -4.560186000     -0.956544000      0.158435000
6       -3.730226000      0.155303000      0.038624000
6        2.390257000      0.722789000      0.366112000
6        2.497201000     -0.603499000     -0.177649000
6        1.846718000     -1.475340000      0.744630000
7        1.383106000     -0.696946000      1.784874000
6        1.705890000      0.629943000      1.558760000
6        3.072529000     -1.153268000     -1.338439000
6        2.986551000     -2.525390000     -1.551390000
6        2.335259000     -3.367872000     -0.625685000
6        1.758215000     -2.855637000      0.533794000
6        1.311790000      1.693167000      2.527844000
1       -0.569998000      0.791154000     -0.820812000
1       -2.559065000      2.517836000      0.485866000
1       -0.946810000      4.275419000      0.274489000
1        0.558242000      2.421894000     -1.675274000
1        2.312344000      4.139795000     -1.076556000
1        1.288574000      4.739563000     -2.365054000
1       -0.821510000     -1.456402000     -0.744783000
1       -2.318243000     -3.422398000     -0.537544000
1       -5.607888000     -0.811208000      0.400550000
1       -4.140427000      1.149775000      0.172430000
1        2.787267000      1.635397000     -0.056853000
1        0.872619000     -1.036338000      2.588009000
1        3.576505000     -0.512790000     -2.057342000
1        3.427154000     -2.958867000     -2.444616000
1        2.284222000     -4.435266000     -0.819419000
1        1.259458000     -3.501711000      1.250152000
1        1.699343000      1.482557000      3.531385000
1        1.700659000      2.661121000      2.205612000
1        0.220929000      1.774050000      2.611443000
1       -4.717678000     -3.104073000      0.045502000
1        1.028725000      5.323262000     -0.696065000

>Bent RR products -845.752898
7       -2.291318000      0.313984000     -0.063236000
6       -1.736397000      0.913448000      1.052912000
6       -3.639972000      0.035497000     -0.285481000
6       -0.439430000      1.231209000      1.235468000
6        0.677927000      1.088902000      0.233913000
6        1.028943000      2.470525000     -0.349488000
6       -3.985251000     -0.691217000     -1.442268000
6       -5.314753000     -0.994079000     -1.720042000
6       -6.335325000     -0.585798000     -0.855607000
6       -5.996182000      0.136962000      0.289923000
6       -4.668436000      0.453299000      0.579769000
6        1.946836000      0.412933000      0.899742000
6        3.198925000      0.317503000      0.046286000
6        3.521572000     -1.034615000     -0.110336000
7        2.579077000     -1.786070000      0.633124000
6        1.700092000     -1.036798000      1.244507000
6        4.044835000      1.267275000     -0.520699000
6        5.154767000      0.826949000     -1.253596000
6        5.429992000     -0.535943000     -1.414746000
6        4.610399000     -1.504306000     -0.828799000
6        0.667740000     -1.605879000      2.131673000
1       -1.662982000      0.022661000     -0.800295000
1       -2.441024000      1.128431000      1.847765000
1       -0.181455000      1.703303000      2.180056000
1        0.374933000      0.441681000     -0.597037000
1        1.748308000      2.402291000     -1.168370000
1        0.117474000      2.929666000     -0.742492000
1       -3.197561000     -1.015850000     -2.117401000
1       -5.552742000     -1.555520000     -2.619150000
1       -6.773801000      0.469716000      0.971841000
1       -4.445674000      1.030153000      1.469930000
1        2.143814000      0.959345000      1.832449000
1        2.606718000     -2.800664000      0.720688000
1        3.866349000      2.328224000     -0.392535000
1        5.818535000      1.560618000     -1.699732000
1        6.296727000     -0.846647000     -1.988737000
1        4.817353000     -2.565129000     -0.918705000
1        0.795908000     -2.684192000      2.243912000
1        0.720379000     -1.121038000      3.111467000
1       -0.326834000     -1.388293000      1.729357000
1       -7.371833000     -0.823541000     -1.072326000
1        1.435385000      3.134182000      0.421303000

>Bent RR TS -845.736652
7       -1.761921000      0.540286000     -0.384875000
6       -1.471112000      1.836622000     -0.159794000
6       -3.032470000     -0.070794000     -0.344512000
6       -0.233034000      2.436703000     -0.271699000
6        0.961563000      1.828934000     -0.745553000
6        1.983492000      2.741325000     -1.374545000
6       -3.080085000     -1.472697000     -0.387898000
6       -4.306230000     -2.132423000     -0.353394000
6       -5.497616000     -1.407556000     -0.273378000
6       -5.446258000     -0.012206000     -0.235842000
6       -4.226464000      0.662322000     -0.276497000
6        2.177946000      1.032198000      0.823780000
6        2.984682000     -0.003756000      0.177475000
6        2.400541000     -1.247266000      0.511563000
7        1.355893000     -0.988716000      1.404100000
6        1.254261000      0.330014000      1.652793000
6        4.109208000      0.006457000     -0.657017000
6        4.596922000     -1.207668000     -1.143232000
6        3.979739000     -2.426464000     -0.814537000
6        2.866769000     -2.465551000      0.025924000
6        0.304115000      0.888377000      2.638575000
1       -0.990677000     -0.090337000     -0.576826000
1       -2.311836000      2.458109000      0.126950000
1       -0.197054000      3.489663000     -0.009995000
1        0.866683000      0.857116000     -1.224848000
1        2.936556000      2.245425000     -1.559069000
1        1.589721000      3.067378000     -2.346064000
1       -2.154142000     -2.038168000     -0.445092000
1       -4.326825000     -3.217447000     -0.387194000
1       -6.364624000      0.564731000     -0.183930000
1       -4.217711000      1.746162000     -0.269126000
1        2.549329000      2.008133000      1.107353000
1        0.765990000     -1.695246000      1.828885000
1        4.607832000      0.936691000     -0.909015000
1        5.473231000     -1.211503000     -1.784100000
1        4.380436000     -3.354064000     -1.210968000
1        2.390801000     -3.401683000      0.299044000
1       -0.291394000      0.107640000      3.115981000
1        0.848366000      1.447030000      3.407366000
1       -0.365967000      1.606318000      2.146392000
1       -6.452712000     -1.922093000     -0.245769000
1        2.150380000      3.635734000     -0.767829000

>Bent RR120 reactants -845.757423
7       -1.799472000     -0.048563000      0.942208000
6       -1.295481000     -1.087499000      1.558649000
6       -3.030252000      0.032453000      0.232702000
6       -0.072403000     -1.118284000      2.299278000
6        0.680141000     -0.042097000      2.637020000
6        1.938027000     -0.121487000      3.419794000
6       -3.218737000      1.155126000     -0.581468000
6       -4.401479000      1.285828000     -1.305771000
6       -5.391105000      0.305353000     -1.215503000
6       -5.196367000     -0.806205000     -0.390148000
6       -4.021191000     -0.949878000      0.343120000
6        1.243995000      1.210250000     -0.805842000
6        1.762349000     -0.103518000     -1.074614000
6        3.169368000     -0.038980000     -0.853480000
7        3.463747000      1.254111000     -0.472300000
6        2.305212000      2.010877000     -0.443299000
6        1.196476000     -1.329209000     -1.472025000
6        2.025567000     -2.434414000     -1.639664000
6        3.415516000     -2.344863000     -1.416446000
6        4.005671000     -1.147216000     -1.020334000
6        2.340358000      3.455408000     -0.071958000
1       -1.243691000      0.806587000      0.917537000
1       -1.863009000     -2.009545000      1.493055000
1        0.230999000     -2.108019000      2.626074000
1        0.364601000      0.959226000      2.348045000
1        2.758457000      0.333095000      2.849982000
1        1.844051000      0.474288000      4.337067000
1       -2.443379000      1.913048000     -0.646680000
1       -4.546374000      2.154900000     -1.938959000
1       -5.968606000     -1.563856000     -0.305901000
1       -3.896697000     -1.804180000      0.998332000
1        0.215515000      1.535812000     -0.886518000
1        4.386392000      1.606306000     -0.258532000
1        0.127692000     -1.410457000     -1.650293000
1        1.597796000     -3.384067000     -1.948148000
1        4.036715000     -3.224731000     -1.555751000
1        5.075215000     -1.074039000     -0.846652000
1        2.969333000      4.030023000     -0.762187000
1        1.332986000      3.876195000     -0.097058000
1        2.748210000      3.600167000      0.935316000
1       -6.313220000      0.408836000     -1.778146000
1        2.203094000     -1.148297000      3.679991000

>Bent RR120 products -845.753979
7       -2.191428000      0.016929000      0.347770000
6       -1.437847000     -0.927658000      1.017560000
6       -3.531968000     -0.089427000     -0.027823000
6       -0.172171000     -0.768991000      1.455172000
6        0.655259000      0.484774000      1.343125000
6        1.637327000      0.603235000      2.516033000
6       -4.071094000      0.916123000     -0.853537000
6       -5.401335000      0.863200000     -1.258952000
6       -6.227341000     -0.191533000     -0.858157000
6       -5.696033000     -1.187249000     -0.036011000
6       -4.366537000     -1.144143000      0.385362000
6        1.392058000      0.564783000     -0.056694000
6        2.459998000     -0.469834000     -0.332953000
6        3.654122000      0.200234000     -0.620406000
7        3.389501000      1.592524000     -0.550990000
6        2.144511000      1.852945000     -0.250459000
6        2.450156000     -1.860716000     -0.359912000
6        3.642350000     -2.530537000     -0.664628000
6        4.822356000     -1.830150000     -0.943925000
6        4.848480000     -0.432497000     -0.929309000
6        1.605810000      3.221417000     -0.133253000
1       -1.727401000      0.868710000      0.060315000
1       -1.935269000     -1.877300000      1.177550000
1        0.290952000     -1.625486000      1.935304000
1       -0.008809000      1.358021000      1.360384000
1        2.227011000      1.524326000      2.464569000
1        1.085712000      0.610677000      3.460694000
1       -3.432060000      1.735187000     -1.173894000
1       -5.792465000      1.651421000     -1.896007000
1       -6.322958000     -2.011096000      0.293520000
1       -3.994134000     -1.923378000      1.040237000
1        0.604525000      0.537665000     -0.823084000
1        4.088558000      2.312646000     -0.728016000
1        1.542344000     -2.415797000     -0.153076000
1        3.649974000     -3.615640000     -0.687943000
1        5.729616000     -2.376936000     -1.179020000
1        5.750260000      0.128378000     -1.149347000
1        2.362953000      3.973278000     -0.361245000
1        0.752942000      3.335014000     -0.811088000
1        1.228025000      3.378879000      0.883524000
1       -7.263850000     -0.233598000     -1.177085000
1        2.328952000     -0.244981000      2.538856000

>Bent RR120 TS -845.739447
7       -2.184375000      0.046213000      0.490361000
6       -1.423017000     -0.889106000      1.089013000
6       -3.524970000     -0.078654000      0.068724000
6       -0.129605000     -0.724419000      1.541774000
6        0.611830000      0.484267000      1.524020000
6        1.811849000      0.596581000      2.419279000
6       -4.047194000      0.945636000     -0.735464000
6       -5.363883000      0.879405000     -1.184164000
6       -6.173758000     -0.205844000     -0.840822000
6       -5.651730000     -1.220091000     -0.034611000
6       -4.337535000     -1.163677000      0.428308000
6        1.383215000      0.630433000     -0.488645000
6        2.376532000     -0.428146000     -0.621728000
6        3.646277000      0.184557000     -0.519597000
7        3.432848000      1.562209000     -0.408752000
6        2.114902000      1.845925000     -0.436176000
6        2.303329000     -1.817923000     -0.769145000
6        3.491805000     -2.548942000     -0.807324000
6        4.742264000     -1.915493000     -0.698775000
6        4.840059000     -0.531150000     -0.552031000
6        1.600026000      3.234804000     -0.328924000
1       -1.756639000      0.943767000      0.287463000
1       -1.887946000     -1.860890000      1.210374000
1        0.353501000     -1.614740000      1.930885000
1        0.053886000      1.407954000      1.389140000
1        2.403256000      1.491764000      2.221138000
1        1.453589000      0.663799000      3.455004000
1       -3.413570000      1.785517000     -1.007251000
1       -5.754308000      1.678634000     -1.806690000
1       -6.273300000     -2.064213000      0.248280000
1       -3.965080000     -1.952647000      1.071396000
1        0.382537000      0.593772000     -0.897125000
1        4.163527000      2.256727000     -0.302618000
1        1.342981000     -2.316113000     -0.855426000
1        3.452110000     -3.627474000     -0.925899000
1        5.648580000     -2.511978000     -0.731992000
1        5.800693000     -0.033297000     -0.469534000
1        2.348112000      3.961542000     -0.654423000
1        0.694710000      3.354438000     -0.928833000
1        1.338499000      3.460584000      0.713375000
1       -7.199201000     -0.258388000     -1.192147000
1        2.452370000     -0.286687000      2.351340000

>Bent RR240 product -845.754668
7       -1.570725000     -0.646482000      0.192759000
6       -0.757428000     -1.419029000     -0.618207000
6       -2.925081000     -0.380086000     -0.004857000
6        0.499528000     -1.824041000     -0.352770000
6        1.281568000     -1.603734000      0.918653000
6        1.813546000     -2.930325000      1.486032000
6       -3.534522000      0.614906000      0.784972000
6       -4.884619000      0.914651000      0.629928000
6       -5.661793000      0.239483000     -0.316754000
6       -5.061407000     -0.750571000     -1.097157000
6       -3.711774000     -1.070869000     -0.945617000
6        2.423966000     -0.533280000      0.747609000
6        1.934266000      0.885937000      0.571663000
6        2.501273000      1.410911000     -0.591661000
7        3.326162000      0.400991000     -1.151321000
6        3.323332000     -0.703641000     -0.452781000
6        1.084931000      1.684578000      1.328427000
6        0.832302000      2.990362000      0.887047000
6        1.416455000      3.488884000     -0.284340000
6        2.274730000      2.698120000     -1.054636000
6        4.129106000     -1.883458000     -0.826842000
1       -1.141069000     -0.173116000      0.976468000
1       -1.204081000     -1.694557000     -1.567636000
1        0.994859000     -2.400747000     -1.130094000
1        0.631225000     -1.166559000      1.683614000
1        2.406490000     -2.763646000      2.391377000
1        0.971119000     -3.579377000      1.743119000
1       -2.935135000      1.150470000      1.516774000
1       -5.330334000      1.685790000      1.251980000
1       -5.649916000     -1.295388000     -1.830178000
1       -3.284079000     -1.866339000     -1.545231000
1        3.073284000     -0.608467000      1.633018000
1        3.880659000      0.527863000     -1.996910000
1        0.630665000      1.311242000      2.240839000
1        0.172734000      3.629103000      1.465697000
1        1.202551000      4.504514000     -0.600499000
1        2.738029000      3.068278000     -1.962548000
1        4.691805000     -2.237603000      0.041649000
1        3.461209000     -2.697088000     -1.132176000
1        4.811644000     -1.656208000     -1.647446000
1       -6.713902000      0.476519000     -0.438437000
1        2.433912000     -3.469031000      0.764306000

>Bent RR240 reactants -845.75909
7        0.045666000     -1.800463000     -0.294582000
6       -0.810788000     -2.635175000      0.236308000
6        1.456556000     -1.761064000     -0.117482000
6       -2.221236000     -2.653639000     -0.002291000
6       -2.868169000     -1.946622000     -0.960958000
6       -4.333272000     -1.997769000     -1.189003000
6        2.117660000     -0.625310000     -0.597885000
6        3.497895000     -0.518959000     -0.442282000
6        4.213987000     -1.540853000      0.183422000
6        3.543666000     -2.676549000      0.648380000
6        2.164650000     -2.799134000      0.498973000
6       -1.973817000      1.638552000     -0.404448000
6       -0.662653000      2.210158000     -0.550434000
6       -0.093178000      2.261722000      0.756228000
7       -1.027893000      1.745615000      1.629075000
6       -2.163382000      1.368461000      0.933488000
6        0.095279000      2.686094000     -1.636960000
6        1.371668000      3.190199000     -1.402915000
6        1.912873000      3.230858000     -0.100217000
6        1.188007000      2.768687000      0.995496000
6       -3.336452000      0.780151000      1.643264000
1       -0.320387000     -1.056688000     -0.889370000
1       -0.410348000     -3.367102000      0.929419000
1       -2.780339000     -3.327019000      0.639880000
1       -2.306261000     -1.305112000     -1.637950000
1       -4.754292000     -0.985474000     -1.136122000
1       -4.537243000     -2.353130000     -2.207728000
1        1.552943000      0.165209000     -1.082586000
1        4.008044000      0.365411000     -0.809371000
1        4.097521000     -3.479148000      1.124286000
1        1.664992000     -3.695605000      0.847098000
1       -2.698633000      1.459399000     -1.186849000
1       -0.906910000      1.649740000      2.627643000
1       -0.312433000      2.663197000     -2.644023000
1        1.962624000      3.562182000     -2.234963000
1        2.910430000      3.632506000      0.051442000
1        1.599831000      2.799748000      1.999873000
1       -4.140637000      0.569793000      0.935119000
1       -3.070580000     -0.155919000      2.148357000
1       -3.722972000      1.463981000      2.408083000
1        5.289324000     -1.458266000      0.303830000
1       -4.844857000     -2.642612000     -0.471618000

>Bent RR240 TS -845.73789
7       -1.095392000     -0.951336000      0.333974000
6       -0.242758000     -1.693710000     -0.401664000
6       -2.472035000     -0.754118000      0.102924000
6        1.082877000     -1.964884000     -0.139757000
6        1.843225000     -1.565882000      0.995801000
6        2.993817000     -2.444605000      1.415277000
6       -3.134681000      0.193019000      0.900265000
6       -4.495058000      0.431027000      0.720871000
6       -5.214443000     -0.267135000     -0.252136000
6       -4.553815000     -1.213016000     -1.039107000
6       -3.193194000     -1.466512000     -0.867314000
6        2.782760000      0.309124000      0.695737000
6        1.669168000      1.245202000      0.582668000
6        1.440701000      1.441136000     -0.795727000
7        2.438838000      0.737689000     -1.482403000
6        3.284103000      0.140286000     -0.625299000
6        0.841421000      1.886701000      1.510974000
6       -0.185977000      2.702418000      1.034108000
6       -0.402472000      2.869144000     -0.345718000
6        0.411997000      2.239782000     -1.287961000
6        4.461843000     -0.631245000     -1.095777000
1       -0.715875000     -0.431562000      1.118713000
1       -0.674742000     -2.144535000     -1.288020000
1        1.582737000     -2.578453000     -0.883419000
1        1.293965000     -1.131734000      1.828175000
1        3.647534000     -1.960426000      2.143434000
1        2.571627000     -3.338601000      1.893033000
1       -2.576631000      0.741023000      1.653935000
1       -4.991768000      1.167486000      1.345300000
1       -5.100680000     -1.770235000     -1.793837000
1       -2.713897000     -2.220704000     -1.480562000
1        3.418604000      0.222724000      1.566357000
1        2.539812000      0.713735000     -2.491160000
1        1.002247000      1.761443000      2.577436000
1       -0.829473000      3.219857000      1.738883000
1       -1.213238000      3.505683000     -0.685730000
1        0.256382000      2.371420000     -2.353684000
1        5.181283000     -0.766778000     -0.287483000
1        4.150535000     -1.622273000     -1.450191000
1        4.949486000     -0.120942000     -1.931236000
1       -6.274404000     -0.080705000     -0.391886000
1        3.587489000     -2.781278000      0.561951000

>Bent RS product -845.754113
7       -2.167745000     -0.210067000      0.294642000
6       -1.712609000     -1.495276000      0.517569000
6       -3.479325000      0.188819000      0.031454000
6       -0.454586000     -1.841701000      0.858967000
6        0.687839000     -0.890784000      1.105675000
6        1.680018000     -1.462451000      2.126828000
6       -3.709336000      1.544839000     -0.272267000
6       -4.994779000      2.003104000     -0.544152000
6       -6.083380000      1.125642000     -0.523824000
6       -5.858155000     -0.218391000     -0.219606000
6       -4.575909000     -0.692193000      0.060628000
6        1.413164000     -0.430528000     -0.225593000
6        2.413177000      0.688865000     -0.048969000
6        3.640920000      0.270925000     -0.569295000
7        3.460600000     -1.043290000     -1.072464000
6        2.239820000     -1.485197000     -0.911037000
6        2.313326000      1.957836000      0.509002000
6        3.455336000      2.769467000      0.522178000
6        4.672248000      2.323483000     -0.009238000
6        4.788553000      1.049075000     -0.572926000
6        1.803375000     -2.817328000     -1.374512000
1       -1.484922000      0.536003000      0.313570000
1       -2.456764000     -2.272372000      0.387667000
1       -0.256406000     -2.902364000      0.977988000
1        0.290168000      0.049821000      1.507617000
1        2.506127000     -0.771357000      2.317460000
1        1.169251000     -1.649912000      3.075921000
1       -2.866477000      2.231063000     -0.293038000
1       -5.144377000      3.053982000     -0.775286000
1       -6.691023000     -0.915500000     -0.192174000
1       -4.442581000     -1.738925000      0.308082000
1        0.621570000     -0.136763000     -0.928572000
1        4.197181000     -1.582447000     -1.525299000
1        1.376241000      2.315421000      0.923411000
1        3.395788000      3.764280000      0.951946000
1        5.539631000      2.974915000      0.015177000
1        5.722109000      0.687578000     -0.989751000
1        0.909673000     -2.715880000     -1.997127000
1        2.591820000     -3.324116000     -1.933839000
1        1.520416000     -3.428085000     -0.509871000
1       -7.085612000      1.483084000     -0.737429000
1        2.100015000     -2.414168000      1.783011000

>Bent RS reactants -845.758686
7       -1.891024000      0.772087000     -0.379533000
6       -1.689430000      2.025752000     -0.063274000
6       -3.111803000      0.043467000     -0.333134000
6       -0.448714000      2.728113000     -0.186271000
6        0.624342000      2.309307000     -0.901351000
6        1.891804000      3.069982000     -1.027594000
6       -3.020192000     -1.349519000     -0.434705000
6       -4.181714000     -2.117070000     -0.387144000
6       -5.425272000     -1.499225000     -0.242428000
6       -5.505023000     -0.106126000     -0.154154000
6       -4.353973000      0.675958000     -0.205110000
6        1.069168000     -1.267657000      0.595434000
6        2.336441000     -1.259134000     -0.083550000
6        3.191569000     -0.395088000      0.661907000
7        2.461524000      0.077347000      1.732903000
6        1.179693000     -0.441956000      1.693922000
6        2.846458000     -1.885555000     -1.235706000
6        4.163692000     -1.641613000     -1.611716000
6        4.990117000     -0.780960000     -0.859016000
6        4.516473000     -0.147071000      0.287113000
6        0.175031000     -0.081651000      2.736371000
1       -1.078356000      0.217646000     -0.651324000
1       -2.540172000      2.569578000      0.334031000
1       -0.422400000      3.693710000      0.309320000
1        0.578083000      1.371875000     -1.453623000
1        2.733960000      2.440496000     -0.711631000
1        2.077353000      3.310095000     -2.082730000
1       -2.047646000     -1.820481000     -0.545864000
1       -4.111449000     -3.197094000     -0.463479000
1       -6.470662000      0.379032000     -0.056378000
1       -4.433545000      1.756214000     -0.163327000
1        0.186552000     -1.830817000      0.323150000
1        2.801796000      0.716711000      2.437368000
1        2.219214000     -2.550699000     -1.823152000
1        4.565767000     -2.120593000     -2.499871000
1        6.014285000     -0.610352000     -1.177480000
1        5.150795000      0.512368000      0.872044000
1        0.553633000     -0.289879000      3.743666000
1       -0.075271000      0.985655000      2.697006000
1       -0.743794000     -0.653340000      2.590827000
1       -6.329759000     -2.097759000     -0.207311000
1        1.886115000      3.991877000     -0.442395000

>Bent RS TS -845.738889
7       -2.175417000     -0.220976000      0.421392000
6       -1.732812000     -1.471360000      0.652078000
6       -3.493490000      0.180988000      0.119698000
6       -0.446300000     -1.832142000      0.997140000
6        0.632699000     -0.943103000      1.244604000
6        1.822551000     -1.458374000      2.002749000
6       -3.685161000      1.508104000     -0.293054000
6       -4.963146000      1.965854000     -0.604034000
6       -6.062689000      1.109167000     -0.511140000
6       -5.867927000     -0.209795000     -0.094624000
6       -4.595199000     -0.680229000      0.227140000
6        1.394854000     -0.235961000     -0.637045000
6        2.395659000      0.771726000     -0.308342000
6        3.661241000      0.162358000     -0.464508000
7        3.438905000     -1.132816000     -0.943519000
6        2.121499000     -1.365992000     -1.102524000
6        2.329894000      2.093656000      0.146957000
6        3.521470000      2.764658000      0.424065000
6        4.767957000      2.133674000      0.264061000
6        4.858527000      0.814787000     -0.182793000
6        1.601289000     -2.635497000     -1.664007000
1       -1.494323000      0.531124000      0.440020000
1       -2.472901000     -2.256025000      0.544596000
1       -0.262216000     -2.897854000      1.085778000
1        0.379781000      0.093401000      1.455856000
1        2.687799000     -0.797607000      1.922044000
1        1.550756000     -1.506303000      3.065551000
1       -2.828098000      2.171349000     -0.370744000
1       -5.096385000      2.995234000     -0.922411000
1       -6.714923000     -0.883705000     -0.008625000
1       -4.476994000     -1.701751000      0.569547000
1        0.401163000     -0.006510000     -0.997021000
1        4.164915000     -1.812533000     -1.140398000
1        1.372245000      2.588854000      0.276291000
1        3.487942000      3.793274000      0.769738000
1        5.677271000      2.681605000      0.490456000
1        5.816145000      0.320716000     -0.310440000
1        1.206939000     -2.466635000     -2.672630000
1        2.379409000     -3.400377000     -1.718597000
1        0.768817000     -3.002856000     -1.054303000
1       -7.058414000      1.465267000     -0.755045000
1        2.101171000     -2.467240000      1.686689000

>Bent RS120 product -845.753707
7        2.196583000      0.550541000     -0.005078000
6        1.140133000      0.457913000     -0.894135000
6        3.515082000      0.147818000     -0.218670000
6       -0.143857000      0.797034000     -0.666199000
6       -0.724410000      1.371153000      0.603090000
6       -1.129728000      2.844949000      0.428761000
6        4.447735000      0.361372000      0.815965000
6        5.778308000     -0.015586000      0.662238000
6        6.218419000     -0.612792000     -0.523192000
6        5.296205000     -0.826743000     -1.549461000
6        3.957823000     -0.457250000     -1.409745000
6       -1.934431000      0.513442000      1.126144000
6       -3.093243000      0.271787000      0.179504000
6       -3.240110000     -1.110175000      0.014557000
7       -2.256231000     -1.744200000      0.817306000
6       -1.510664000     -0.892186000      1.466017000
6       -3.982880000      1.117536000     -0.475921000
6       -4.971976000      0.548257000     -1.289219000
6       -5.082362000     -0.838632000     -1.442590000
6       -4.209098000     -1.704973000     -0.778286000
6       -0.433974000     -1.294969000      2.389663000
1        2.004084000      0.925489000      0.914425000
1        1.408789000      0.082132000     -1.874445000
1       -0.827604000      0.685722000     -1.503141000
1        0.016120000      1.331428000      1.408939000
1       -1.609987000      3.237739000      1.331440000
1       -0.236913000      3.444044000      0.226500000
1        4.114309000      0.827191000      1.739944000
1        6.475534000      0.160667000      1.476504000
1        5.615636000     -1.292085000     -2.477839000
1        3.271581000     -0.646910000     -2.226724000
1       -2.281960000      0.982561000      2.057927000
1       -2.152791000     -2.754983000      0.895805000
1       -3.927128000      2.193458000     -0.358336000
1       -5.670035000      1.198192000     -1.807125000
1       -5.859437000     -1.249854000     -2.078409000
1       -4.285425000     -2.782613000     -0.872587000
1       -0.374699000     -2.380026000      2.488745000
1        0.524393000     -0.906755000      2.027972000
1       -0.611594000     -0.840206000      3.370294000
1        7.256544000     -0.905767000     -0.642781000
1       -1.813726000      2.978456000     -0.413816000

>Bent RS120 reactants -845.759628
7        1.700009000      1.084332000     -0.225057000
6        0.802596000      1.254875000     -1.162148000
6        2.943756000      0.400044000     -0.304933000
6       -0.435403000      1.957713000     -1.025863000
6       -0.850759000      2.635373000      0.072854000
6       -2.143552000      3.358656000      0.160249000
6        3.661050000      0.271142000      0.890128000
6        4.885455000     -0.393232000      0.887688000
6        5.391644000     -0.923781000     -0.299991000
6        4.668261000     -0.784633000     -1.488716000
6        3.443416000     -0.122700000     -1.503426000
6       -2.367118000     -0.143886000      1.821572000
6       -2.945234000     -0.493306000      0.553342000
6       -2.051319000     -1.419075000     -0.060752000
7       -0.999964000     -1.610969000      0.811951000
6       -1.184819000     -0.839827000      1.946572000
6       -4.112705000     -0.120261000     -0.138286000
6       -4.359710000     -0.668331000     -1.393357000
6       -3.462137000     -1.586456000     -1.978298000
6       -2.297453000     -1.974167000     -1.320720000
6       -0.188204000     -0.856070000      3.056954000
1        1.499957000      1.459871000      0.701168000
1        1.023354000      0.816154000     -2.129067000
1       -1.068016000      1.929015000     -1.907259000
1       -0.218832000      2.689600000      0.958560000
1       -2.705039000      3.018689000      1.038952000
1       -1.955333000      4.429035000      0.319140000
1        3.258608000      0.688718000      1.808739000
1        5.440423000     -0.493820000      1.814536000
1        5.060638000     -1.190986000     -2.415147000
1        2.901354000     -0.016404000     -2.435957000
1       -2.775921000      0.531594000      2.560693000
1       -0.204628000     -2.212137000      0.648143000
1       -4.812248000      0.584238000      0.303502000
1       -5.258727000     -0.387277000     -1.934433000
1       -3.682989000     -1.998522000     -2.958592000
1       -1.604077000     -2.680595000     -1.767537000
1        0.801220000     -0.531270000      2.712790000
1       -0.506907000     -0.188076000      3.859911000
1       -0.071227000     -1.862998000      3.474769000
1        6.345697000     -1.440736000     -0.302751000
1       -2.754228000      3.229907000     -0.735629000

>Bent RS120 TS -845.738295
7       -1.713909000     -0.563831000     -0.605675000
6       -0.731445000     -0.057791000     -1.377179000
6       -2.998734000     -0.028394000     -0.384379000
6        0.521827000     -0.596583000     -1.579508000
6        1.045205000     -1.780541000     -0.995971000
6        2.138248000     -2.507150000     -1.735580000
6       -3.885895000     -0.785701000      0.396841000
6       -5.171491000     -0.315257000      0.652289000
6       -5.591464000      0.911870000      0.133698000
6       -4.704910000      1.664287000     -0.640313000
6       -3.413102000      1.208396000     -0.901264000
6        2.142924000     -1.289053000      0.781906000
6        2.915660000     -0.113530000      0.399438000
6        2.173944000      1.011671000      0.821837000
7        1.062738000      0.532673000      1.527454000
6        1.072636000     -0.810393000      1.584638000
6        4.109964000      0.086417000     -0.302002000
6        4.526192000      1.394955000     -0.553034000
6        3.765564000      2.497400000     -0.125669000
6        2.570365000      2.322806000      0.572611000
6        0.085368000     -1.584183000      2.382581000
1       -1.525326000     -1.428286000     -0.109758000
1       -0.983051000      0.848769000     -1.915159000
1        1.162128000     -0.045376000     -2.260611000
1        0.353448000     -2.433795000     -0.468257000
1        2.593234000     -3.298927000     -1.137584000
1        1.690960000     -2.973370000     -2.623299000
1       -3.561283000     -1.742377000      0.797147000
1       -5.845511000     -0.913543000      1.257768000
1       -5.015697000      2.622482000     -1.045632000
1       -2.745070000      1.820900000     -1.495521000
1        2.544114000     -2.285962000      0.903878000
1        0.357288000      1.116162000      1.963194000
1        4.707768000     -0.757204000     -0.632024000
1        5.456722000      1.566646000     -1.085355000
1        4.115883000      3.502971000     -0.336450000
1        1.979455000      3.167262000      0.911942000
1       -0.781634000     -0.975124000      2.648384000
1       -0.248351000     -2.468142000      1.831491000
1        0.555319000     -1.936804000      3.308427000
1       -6.593781000      1.277938000      0.331384000
1        2.916439000     -1.821482000     -2.082060000

>Bent RS240 product -845.751001
7        1.564120000     -0.694146000      0.025929000
6        1.022906000     -1.178923000      1.202245000
6        2.894047000     -0.336154000     -0.196098000
6       -0.227003000     -1.652666000      1.374326000
6       -1.267756000     -1.856443000      0.308011000
6       -1.861289000     -3.269314000      0.453403000
6        3.209150000      0.360296000     -1.379398000
6        4.520414000      0.739559000     -1.650545000
6        5.549687000      0.441730000     -0.751833000
6        5.240670000     -0.253972000      0.418756000
6        3.932711000     -0.650552000      0.699788000
6       -2.422880000     -0.757662000      0.368060000
6       -2.008642000      0.676297000      0.630164000
6       -2.444994000      1.466178000     -0.437517000
7       -3.127155000      0.616479000     -1.342163000
6       -3.168564000     -0.626397000     -0.939097000
6       -1.361929000      1.298324000      1.694204000
6       -1.151074000      2.682200000      1.632811000
6       -1.583577000      3.440022000      0.537873000
6       -2.254420000      2.836571000     -0.529347000
6       -3.852973000     -1.674382000     -1.724591000
1        0.931135000     -0.514167000     -0.741945000
1        1.690631000     -1.141438000      2.056224000
1       -0.502301000     -1.949150000      2.383078000
1       -0.801985000     -1.769237000     -0.680188000
1       -2.619705000     -3.496471000     -0.297894000
1       -1.063713000     -4.011937000      0.357928000
1        2.412897000      0.602966000     -2.078566000
1        4.736993000      1.276091000     -2.570042000
1        6.027469000     -0.505284000      1.124554000
1        3.731429000     -1.214804000      1.603289000
1       -3.138538000     -1.097952000      1.129653000
1       -3.564250000      0.941039000     -2.203457000
1       -1.027484000      0.730634000      2.553544000
1       -0.644763000      3.177487000      2.455220000
1       -1.405249000      4.510136000      0.519143000
1       -2.614116000      3.405400000     -1.379793000
1       -4.506805000     -2.263821000     -1.076111000
1       -4.432748000     -1.237272000     -2.539845000
1       -3.108844000     -2.359092000     -2.147876000
1        6.571328000      0.740975000     -0.963026000
1       -2.317038000     -3.388713000      1.442468000

>Bent RS240 reactants -845.758424
7       -1.314973000      1.467603000     -0.151839000
6       -0.675509000      1.811074000      0.937463000
6       -2.566298000      0.799684000     -0.261707000
6        0.598152000      2.461694000      0.990894000
6        1.439035000      2.639804000     -0.056856000
6        2.748710000      3.332522000      0.031718000
6       -3.137385000      0.740818000     -1.538069000
6       -4.365923000      0.108201000     -1.712656000
6       -5.021001000     -0.463664000     -0.620595000
6       -4.438051000     -0.405516000      0.648861000
6       -3.208221000      0.219807000      0.839215000
6        3.179516000     -0.492966000      0.652068000
6        1.898914000     -1.113884000      0.846964000
6        1.554594000     -1.735150000     -0.389450000
7        2.588107000     -1.491901000     -1.269625000
6        3.569666000     -0.741619000     -0.645369000
6        0.997091000     -1.203893000      1.923379000
6       -0.197342000     -1.898854000      1.749355000
6       -0.513968000     -2.508049000      0.516592000
6        0.356441000     -2.433825000     -0.568149000
6        4.806231000     -0.335180000     -1.374351000
1       -0.888389000      1.702172000     -1.047729000
1       -1.175727000      1.606871000      1.877597000
1        0.890351000      2.802544000      1.979266000
1        1.170390000      2.257037000     -1.040996000
1        3.548800000      2.669652000     -0.320267000
1        2.752463000      4.197913000     -0.644402000
1       -2.621314000      1.191503000     -2.380770000
1       -4.807943000      0.064414000     -2.702558000
1       -4.938348000     -0.857782000      1.498890000
1       -2.760829000      0.235640000      1.825839000
1        3.751243000      0.065902000      1.380215000
1        2.628767000     -1.809351000     -2.227971000
1        1.232654000     -0.742503000      2.878541000
1       -0.896638000     -1.979890000      2.576506000
1       -1.452732000     -3.043497000      0.411220000
1        0.115769000     -2.900380000     -1.518849000
1        5.455353000      0.250492000     -0.719888000
1        5.370240000     -1.208501000     -1.722941000
1        4.569906000      0.271137000     -2.256686000
1       -5.977585000     -0.957663000     -0.756748000
1        2.973733000      3.668356000      1.046136000

>Bent RS240 TS -845.73701
7       -1.057544000      0.996971000     -0.152992000
6       -0.507954000      1.685284000      0.868974000
6       -2.421242000      0.681857000     -0.319168000
6        0.807074000      2.080535000      0.988850000
6        1.830561000      1.916516000      0.016944000
6        3.008790000      2.855157000      0.083841000
6       -2.752674000     -0.333472000     -1.229351000
6       -4.085977000     -0.679824000     -1.433517000
6       -5.102849000     -0.025136000     -0.733319000
6       -4.769079000      0.989655000      0.166335000
6       -3.438857000      1.355135000      0.372241000
6        2.780607000      0.052110000      0.392440000
6        1.761145000     -0.881497000      0.857371000
6        1.428627000     -1.713872000     -0.233769000
7        2.279325000     -1.367918000     -1.289269000
6        3.116230000     -0.379225000     -0.927101000
6        1.071776000     -1.033723000      2.063360000
6        0.074641000     -2.010393000      2.143586000
6       -0.245970000     -2.816065000      1.039471000
6        0.430488000     -2.680319000     -0.176255000
6        4.144332000      0.145850000     -1.861683000
1       -0.435385000      0.589961000     -0.842180000
1       -1.195530000      1.955437000      1.663147000
1        1.069502000      2.566082000      1.923912000
1        1.508419000      1.667214000     -0.991573000
1        3.847395000      2.530188000     -0.533416000
1        2.686256000      3.835595000     -0.290033000
1       -1.960633000     -0.851002000     -1.762985000
1       -4.328325000     -1.468565000     -2.139245000
1       -5.550013000      1.516115000      0.706742000
1       -3.204795000      2.168345000      1.049929000
1        3.518215000      0.506588000      1.040415000
1        2.273942000     -1.800658000     -2.206275000
1        1.311799000     -0.415884000      2.922374000
1       -0.463914000     -2.149059000      3.076032000
1       -1.028709000     -3.562448000      1.131062000
1        0.194349000     -3.304102000     -1.032126000
1        5.047460000      0.433120000     -1.319028000
1        4.399392000     -0.599974000     -2.618395000
1        3.768335000      1.037261000     -2.379799000
1       -6.141409000     -0.297614000     -0.891445000
1        3.353160000      2.988583000      1.113210000

>Bent SR product -845.754113
7        2.167744000     -0.210067000      0.294643000
6        1.712609000     -1.495276000      0.517569000
6        3.479325000      0.188819000      0.031454000
6        0.454586000     -1.841701000      0.858967000
6       -0.687839000     -0.890785000      1.105675000
6       -1.680018000     -1.462452000      2.126828000
6        3.709335000      1.544839000     -0.272267000
6        4.994778000      2.003104000     -0.544152000
6        6.083380000      1.125643000     -0.523825000
6        5.858155000     -0.218391000     -0.219606000
6        4.575909000     -0.692192000      0.060628000
6       -1.413164000     -0.430528000     -0.225592000
6       -2.413177000      0.688865000     -0.048969000
6       -3.640920000      0.270925000     -0.569296000
7       -3.460599000     -1.043289000     -1.072465000
6       -2.239819000     -1.485197000     -0.911037000
6       -2.313326000      1.957836000      0.509003000
6       -3.455337000      2.769466000      0.522179000
6       -4.672248000      2.323483000     -0.009238000
6       -4.788552000      1.049075000     -0.572927000
6       -1.803375000     -2.817328000     -1.374512000
1        1.484922000      0.536003000      0.313571000
1        2.456764000     -2.272372000      0.387667000
1        0.256407000     -2.902365000      0.977988000
1       -0.290168000      0.049820000      1.507618000
1       -2.506127000     -0.771358000      2.317460000
1       -2.100015000     -2.414169000      1.783010000
1        2.866476000      2.231063000     -0.293037000
1        5.144377000      3.053982000     -0.775285000
1        6.691022000     -0.915500000     -0.192176000
1        4.442581000     -1.738925000      0.308081000
1       -0.621569000     -0.136762000     -0.928572000
1       -4.197180000     -1.582447000     -1.525301000
1       -1.376242000      2.315420000      0.923413000
1       -3.395789000      3.764280000      0.951947000
1       -5.539631000      2.974915000      0.015176000
1       -5.722108000      0.687579000     -0.989753000
1       -2.591819000     -3.324116000     -1.933840000
1       -0.909672000     -2.715879000     -1.997128000
1       -1.520414000     -3.428084000     -0.509872000
1        7.085611000      1.483084000     -0.737430000
1       -1.169252000     -1.649913000      3.075921000

>Bent SR reactants -845.758539
7       -1.867763000     -0.836232000     -0.311650000
6       -1.665233000     -2.068593000      0.078379000
6       -3.093046000     -0.113658000     -0.323703000
6       -0.417107000     -2.766189000      0.026642000
6        0.671675000     -2.377962000     -0.681179000
6        1.948732000     -3.131707000     -0.726652000
6       -3.009229000      1.268139000     -0.530653000
6       -4.174778000      2.031185000     -0.544275000
6       -5.415471000      1.419959000     -0.355486000
6       -5.487772000      0.037261000     -0.160852000
6       -4.332708000     -0.740286000     -0.149000000
6        1.063511000      1.411539000      0.275656000
6        2.387191000      1.244498000     -0.260480000
6        3.121594000      0.486322000      0.698135000
7        2.270149000      0.225497000      1.751860000
6        1.026948000      0.777947000      1.499660000
6        3.035758000      1.652001000     -1.440800000
6        4.367981000      1.301341000     -1.636464000
6        5.073347000      0.548307000     -0.674408000
6        4.460950000      0.131129000      0.504941000
6       -0.085479000      0.640972000      2.484329000
1       -1.051966000     -0.291093000     -0.595615000
1       -2.521089000     -2.597472000      0.484424000
1       -0.397209000     -3.702354000      0.576078000
1        0.632688000     -1.472394000     -1.285006000
1        2.773249000     -2.480486000     -0.407640000
1        1.928090000     -4.025541000     -0.099583000
1       -2.039517000      1.734463000     -0.677425000
1       -4.109455000      3.102449000     -0.703443000
1       -6.450921000     -0.444343000     -0.027269000
1       -4.408699000     -1.813954000     -0.021553000
1        0.243395000      1.957280000     -0.170856000
1        2.507141000     -0.303406000      2.579531000
1        2.502526000      2.232666000     -2.188741000
1        4.876831000      1.611392000     -2.544671000
1        6.112705000      0.290375000     -0.855036000
1        5.001669000     -0.444345000      1.250490000
1       -0.354251000     -0.411206000      2.637737000
1        0.195321000      1.050431000      3.461715000
1       -0.971696000      1.172801000      2.131953000
1       -6.323132000      2.014562000     -0.367622000
1        2.176444000     -3.417908000     -1.761689000

>Bent SR TS -845.738889
7        2.175405000     -0.221184000      0.421354000
6        1.732794000     -1.471581000      0.651932000
6        3.493467000      0.180879000      0.119704000
6        0.446268000     -1.832423000      0.996933000
6       -0.632769000     -0.943498000      1.244544000
6       -1.822637000     -1.458951000      2.002532000
6        3.684966000      1.507916000     -0.293392000
6        4.962907000      1.965797000     -0.604354000
6        6.062583000      1.109322000     -0.511098000
6        5.867997000     -0.209555000     -0.094233000
6        4.595312000     -0.680118000      0.227519000
6       -1.394889000     -0.236035000     -0.637114000
6       -2.395504000      0.771784000     -0.308265000
6       -3.661196000      0.162641000     -0.464443000
7       -3.439096000     -1.132520000     -0.943588000
6       -2.121725000     -1.365899000     -1.102654000
6       -2.329499000      2.093652000      0.147183000
6       -3.520950000      2.764825000      0.424410000
6       -4.767551000      2.134067000      0.264388000
6       -4.858361000      0.815244000     -0.182605000
6       -1.601731000     -2.635436000     -1.664276000
1        1.494285000      0.530892000      0.439982000
1        2.472849000     -2.256261000      0.544350000
1        0.262204000     -2.898160000      1.085331000
1       -0.379963000      0.092997000      1.455951000
1       -2.687816000     -0.798057000      1.922116000
1       -2.101379000     -2.467667000      1.686095000
1        2.827801000      2.170997000     -0.371370000
1        5.096009000      2.995111000     -0.923004000
1        6.715098000     -0.883296000     -0.007948000
1        4.477267000     -1.701569000      0.570189000
1       -0.401152000     -0.006746000     -0.997063000
1       -4.165224000     -1.812109000     -1.140468000
1       -1.371761000      2.588676000      0.276531000
1       -3.487236000      3.793398000      0.770194000
1       -5.676763000      2.682127000      0.490879000
1       -5.816067000      0.321348000     -0.310261000
1       -2.379939000     -3.400235000     -1.718770000
1       -1.207538000     -2.466578000     -2.672961000
1       -0.769202000     -3.002908000     -1.054721000
1        7.058276000      1.465520000     -0.754994000
1       -1.550794000     -1.507328000      3.065301000

>Bent SR120 product -845.750995
7       -1.564033000     -0.693985000      0.025908000
6       -1.022856000     -1.178982000      1.202154000
6       -2.893986000     -0.336112000     -0.196120000
6        0.227034000     -1.652788000      1.374191000
6        1.267814000     -1.856431000      0.307870000
6        1.861334000     -3.269316000      0.453120000
6       -3.209115000      0.360580000     -1.379273000
6       -4.520411000      0.739746000     -1.650395000
6       -5.549693000      0.441574000     -0.751806000
6       -5.240653000     -0.254379000      0.418628000
6       -3.932662000     -0.650868000      0.699630000
6        2.422946000     -0.757647000      0.368109000
6        2.008607000      0.676286000      0.630244000
6        2.444909000      1.466216000     -0.437421000
7        3.127160000      0.616589000     -1.342062000
6        3.168685000     -0.626287000     -0.939009000
6        1.361820000      1.298255000      1.694271000
6        1.150830000      2.682111000      1.632871000
6        1.583262000      3.439976000      0.537934000
6        2.254183000      2.836586000     -0.529272000
6        3.853280000     -1.674150000     -1.724506000
1       -0.931031000     -0.513830000     -0.741910000
1       -1.690606000     -1.141592000      2.056120000
1        0.502313000     -1.949414000      2.382905000
1        0.802072000     -1.769095000     -0.680330000
1        2.619812000     -3.496397000     -0.298138000
1        2.317005000     -3.388844000      1.442205000
1       -2.412855000      0.603509000     -2.078344000
1       -4.737013000      1.276466000     -2.569777000
1       -6.027462000     -0.505965000      1.124317000
1       -3.731342000     -1.215342000      1.602984000
1        3.138523000     -1.097998000      1.129743000
1        3.564290000      0.941201000     -2.203319000
1        1.027433000      0.730548000      2.553623000
1        0.644470000      3.177346000      2.455281000
1        1.404817000      4.510070000      0.519193000
1        2.613841000      3.405443000     -1.379716000
1        4.433002000     -1.236919000     -2.539730000
1        4.507201000     -2.263492000     -1.076027000
1        3.109283000     -2.358972000     -2.147837000
1       -6.571358000      0.740755000     -0.962973000
1        1.063762000     -4.011925000      0.357494000

>Bent SR120 reactants -845.758294
7        1.317868000      1.468142000     -0.150924000
6        0.677440000      1.808996000      0.938591000
6        2.568860000      0.799790000     -0.261226000
6       -0.595780000      2.460452000      0.992471000
6       -1.434943000      2.642670000     -0.055961000
6       -2.744276000      3.336028000      0.032917000
6        3.141647000      0.744438000     -1.536954000
6        4.369926000      0.111367000     -1.711809000
6        5.022850000     -0.464673000     -0.620650000
6        4.438192000     -0.409936000      0.648179000
6        3.208704000      0.215956000      0.838807000
6       -3.177828000     -0.486220000      0.651104000
6       -1.899587000     -1.112112000      0.845528000
6       -1.560320000     -1.738760000     -0.389564000
7       -2.594728000     -1.494368000     -1.268415000
6       -3.571601000     -0.737366000     -0.644881000
6       -0.995931000     -1.202170000      1.920409000
6        0.195582000     -1.902192000      1.746166000
6        0.507335000     -2.516465000      0.514720000
6       -0.365141000     -2.442474000     -0.568425000
6       -4.807595000     -0.327550000     -1.373112000
1        0.892605000      1.705550000     -1.046740000
1        1.176433000      1.601918000      1.878748000
1       -0.888998000      2.798307000      1.981566000
1       -1.164896000      2.263114000     -1.040939000
1       -3.543555000      2.676117000     -0.326227000
1       -2.972289000      3.665439000      1.048781000
1        2.626894000      1.197900000     -2.378949000
1        4.813252000      0.070329000     -2.701241000
1        4.936866000     -0.865439000      1.497441000
1        2.759963000      0.229657000      1.824840000
1       -3.745580000      0.077652000      1.378564000
1       -2.637498000     -1.812618000     -2.226390000
1       -1.227837000     -0.736836000      2.874548000
1        0.896334000     -1.983192000      2.572103000
1        1.443963000     -3.055578000      0.409027000
1       -0.128123000     -2.912945000     -1.518121000
1       -5.378203000     -1.199406000     -1.714575000
1       -5.450842000      0.266654000     -0.720610000
1       -4.569709000      0.271592000     -2.259904000
1        5.979121000     -0.959232000     -0.756959000
1       -2.745090000      4.205924000     -0.637446000

>Bent SR120 TS -845.737007
7        1.057132000      0.997762000     -0.153681000
6        0.507437000      1.685750000      0.868445000
6        2.420816000      0.682391000     -0.319594000
6       -0.807684000      2.080610000      0.988571000
6       -1.831330000      1.916339000      0.016858000
6       -3.009912000      2.854514000      0.084155000
6        2.752222000     -0.333272000     -1.229410000
6        4.085502000     -0.679919000     -1.433242000
6        5.102365000     -0.025204000     -0.733059000
6        4.768620000      0.989922000      0.166228000
6        3.438425000      1.355699000      0.371789000
6       -2.780539000      0.051540000      0.392288000
6       -1.760789000     -0.881617000      0.857497000
6       -1.427769000     -1.714015000     -0.233469000
7       -2.278432000     -1.368529000     -1.289156000
6       -3.115743000     -0.380081000     -0.927285000
6       -1.071546000     -1.033389000      2.063612000
6       -0.073996000     -2.009612000      2.144119000
6        0.247125000     -2.815299000      1.040165000
6       -0.429220000     -2.680019000     -0.175677000
6       -4.143827000      0.144539000     -1.862139000
1        0.435080000      0.590951000     -0.843076000
1        1.195016000      1.955876000      1.662623000
1       -1.070092000      2.565917000      1.923763000
1       -1.509313000      1.667375000     -0.991780000
1       -3.848650000      2.529148000     -0.532726000
1       -3.353915000      2.987889000      1.113654000
1        1.960193000     -0.850836000     -1.763026000
1        4.327833000     -1.468929000     -2.138675000
1        5.549556000      1.516403000      0.706611000
1        3.204367000      2.169139000      1.049206000
1       -3.518456000      0.505750000      1.040096000
1       -2.272724000     -1.801359000     -2.206118000
1       -1.311942000     -0.415512000      2.922495000
1        0.464479000     -2.147917000      3.076665000
1        1.030179000     -3.561325000      1.131974000
1       -0.192690000     -3.303824000     -1.031424000
1       -4.397143000     -0.600750000     -2.619955000
1       -5.047846000      0.429826000     -1.319896000
1       -3.768745000      1.037169000     -2.378809000
1        6.140903000     -0.297922000     -0.890917000
1       -2.687927000      3.835044000     -0.289951000

>Bent SR240 product -845.753494
7       -2.199065000      0.550031000      0.004475000
6       -1.142928000      0.471734000     -0.886675000
6       -3.517288000      0.149013000     -0.214061000
6        0.141313000      0.807079000     -0.654230000
6        0.723402000      1.359194000      0.624404000
6        1.129448000      2.835652000      0.476625000
6       -4.447204000      0.337853000      0.827825000
6       -5.778809000     -0.032677000      0.667711000
6       -6.222556000     -0.599701000     -0.531090000
6       -5.303074000     -0.789080000     -1.564635000
6       -3.963893000     -0.424671000     -1.419153000
6        1.932588000      0.491429000      1.131827000
6        3.095368000      0.268763000      0.184889000
6        3.246428000     -1.109817000     -0.002978000
7        2.259603000     -1.759834000      0.783289000
6        1.508844000     -0.920945000      1.442854000
6        3.986174000      1.127623000     -0.451747000
6        4.980029000      0.574731000     -1.270557000
6        5.094610000     -0.809066000     -1.446977000
6        4.220542000     -1.688660000     -0.801450000
6        0.423978000     -1.341304000      2.348466000
1       -2.006870000      0.912193000      0.929231000
1       -1.412771000      0.114155000     -1.873525000
1        0.824105000      0.711292000     -1.493872000
1       -0.016768000      1.305705000      1.429900000
1        1.610962000      3.211238000      1.385962000
1        1.812785000      2.984385000     -0.363853000
1       -4.111042000      0.780644000      1.762074000
1       -6.473981000      0.124701000      1.487586000
1       -5.625560000     -1.229789000     -2.503916000
1       -3.280249000     -0.592912000     -2.242988000
1        2.277807000      0.940775000      2.074199000
1        2.156238000     -2.771989000      0.841512000
1        3.927498000      2.201175000     -0.315839000
1        5.678627000      1.235047000     -1.774418000
1        5.875370000     -1.207538000     -2.086397000
1        4.299833000     -2.764354000     -0.913925000
1        0.582638000     -0.893891000      3.335538000
1       -0.532195000     -0.958583000      1.974910000
1        0.372288000     -2.427828000      2.436263000
1       -7.261409000     -0.888076000     -0.655474000
1        0.237090000      3.439382000      0.286405000

>Bent SR240 reactants -845.759502
7       -1.675936000      1.027131000      0.244098000
6       -0.855042000      1.692893000     -0.527464000
6       -2.942682000      0.473699000     -0.091172000
6        0.397416000      2.255939000     -0.128559000
6        0.831839000      2.395383000      1.148179000
6        2.136735000      2.997078000      1.518836000
6       -3.518396000     -0.394329000      0.844024000
6       -4.754144000     -0.976013000      0.569691000
6       -5.412318000     -0.691105000     -0.627871000
6       -4.831612000      0.184617000     -1.550457000
6       -3.598537000      0.776753000     -1.290011000
6        2.274887000     -0.930804000      1.588527000
6        2.925080000     -0.678656000      0.331983000
6        2.109378000     -1.272752000     -0.675384000
7        1.032215000     -1.853209000     -0.038150000
6        1.127450000     -1.646974000      1.327580000
6        4.101275000     -0.010974000     -0.057183000
6        4.431794000      0.045675000     -1.407813000
6        3.609651000     -0.552587000     -2.385994000
6        2.438924000     -1.219162000     -2.033598000
6        0.091534000     -2.181809000      2.259025000
1       -1.378506000      0.841957000      1.202216000
1       -1.152521000      1.810378000     -1.563906000
1        1.010833000      2.619467000     -0.947017000
1        0.199493000      2.085673000      1.979793000
1        2.697383000      2.304500000      2.158621000
1        2.738964000      3.254707000      0.645348000
1       -2.997914000     -0.609684000      1.773177000
1       -5.199384000     -1.650220000      1.293821000
1       -5.345241000      0.417818000     -2.477417000
1       -3.172054000      1.469408000     -2.006482000
1        2.614758000     -0.630967000      2.570538000
1        0.279490000     -2.350274000     -0.493367000
1        4.743461000      0.450897000      0.687879000
1        5.338419000      0.557596000     -1.717541000
1        3.894509000     -0.492826000     -3.432329000
1        1.803487000     -1.681131000     -2.783464000
1        0.050532000     -3.277140000      2.224465000
1        0.315285000     -1.881750000      3.284930000
1       -0.908599000     -1.812765000      2.002056000
1       -6.375844000     -1.142730000     -0.840617000
1        1.970106000      3.898406000      2.123617000

>Bent SR240 TS -845.738295
7       -1.713908000     -0.563468000      0.605421000
6       -0.731476000     -0.057390000      1.376923000
6       -2.998831000     -0.028209000      0.384255000
6        0.521747000     -0.596265000      1.579365000
6        1.044978000     -1.780357000      0.996008000
6        2.137883000     -2.507031000      1.735749000
6       -3.886025000     -0.785778000     -0.396667000
6       -5.171733000     -0.315561000     -0.651966000
6       -5.591769000      0.911613000     -0.133536000
6       -4.705166000      1.664309000      0.640147000
6       -3.413250000      1.208639000      0.900959000
6        2.142825000     -1.289133000     -0.781978000
6        2.915777000     -0.113779000     -0.399432000
6        2.174286000      1.011585000     -0.821800000
7        1.063010000      0.532831000     -1.527456000
6        1.072651000     -0.810237000     -1.584704000
6        4.110088000      0.085920000      0.302071000
6        4.526555000      1.394368000      0.553166000
6        3.766152000      2.496979000      0.125819000
6        2.570947000      2.322637000     -0.572506000
6        0.085177000     -1.583770000     -2.382647000
1       -1.525395000     -1.428104000      0.109785000
1       -0.983039000      0.849249000      1.914787000
1        1.162084000     -0.045031000      2.260410000
1        0.353161000     -2.433563000      0.468308000
1        2.593368000     -3.298425000      1.137631000
1        2.915734000     -1.821323000      2.082906000
1       -3.561341000     -1.742476000     -0.796856000
1       -5.845788000     -0.914061000     -1.257193000
1       -5.016002000      2.622548000      1.045320000
1       -2.745187000      1.821377000      1.494941000
1        2.543788000     -2.286130000     -0.903960000
1        0.357711000      1.116467000     -1.963244000
1        4.707720000     -0.757824000      0.632090000
1        5.457096000      1.565861000      1.085531000
1        4.116656000      3.502474000      0.336653000
1        1.980200000      3.167215000     -0.911821000
1        0.555549000     -1.938183000     -3.307585000
1       -0.250208000     -2.466633000     -1.830779000
1       -0.780817000     -0.973940000     -2.649955000
1       -6.594175000      1.277506000     -0.331100000
1        1.690289000     -2.973788000      2.623034000

>Bent SS product -845.752137
7        2.317904000      0.529843000      0.119477000
6        1.739182000      0.414669000      1.371029000
6        3.643979000      0.257688000     -0.217639000
6        0.430064000      0.540534000      1.664918000
6       -0.683361000      0.856844000      0.699211000
6       -1.055473000      2.348388000      0.796531000
6        4.083619000      0.596021000     -1.512761000
6        5.396903000      0.351557000     -1.902363000
6        6.307824000     -0.230630000     -1.015162000
6        5.872931000     -0.572405000      0.266878000
6        4.556831000     -0.342373000      0.669635000
6       -1.939571000     -0.066739000      0.977262000
6       -3.200236000      0.229798000      0.184790000
6       -3.511843000     -0.897442000     -0.582612000
7       -2.551231000     -1.894613000     -0.284864000
6       -1.672112000     -1.504782000      0.600029000
6       -4.061930000      1.322347000      0.132577000
6       -5.176831000      1.259297000     -0.713571000
6       -5.441539000      0.125066000     -1.489901000
6       -4.605495000     -0.993086000     -1.429420000
6       -0.615550000     -2.402215000      1.104417000
1        1.732716000      0.845543000     -0.642326000
1        2.440424000      0.230398000      2.177156000
1        0.156447000      0.475820000      2.714961000
1       -0.366717000      0.654512000     -0.330824000
1       -0.151315000      2.947760000      0.657061000
1       -1.774817000      2.645172000      0.030134000
1        3.383335000      1.055324000     -2.205751000
1        5.710057000      0.622654000     -2.906686000
1        6.561638000     -1.034784000      0.968497000
1        4.247283000     -0.643464000      1.663915000
1       -2.133919000     -0.023758000      2.057960000
1       -2.561737000     -2.829758000     -0.688992000
1       -3.891182000      2.203526000      0.739465000
1       -5.852660000      2.107150000     -0.761482000
1       -6.312448000      0.105785000     -2.136733000
1       -4.803217000     -1.891974000     -2.003082000
1       -0.711471000     -3.402933000      0.678553000
1        0.367725000     -1.984610000      0.864789000
1       -0.673104000     -2.456247000      2.196203000
1        7.332802000     -0.417616000     -1.319026000
1       -1.470905000      2.589672000      1.780833000

>Bent SS reactants -845.75997
7        2.008163000      0.797546000     -0.686811000
6        1.681356000      1.947791000     -0.154267000
6        3.160107000      0.001223000     -0.436933000
6        0.501859000      2.706531000     -0.438418000
6       -0.503946000      2.334520000     -1.268082000
6       -1.705783000      3.158014000     -1.546365000
6        3.228519000     -1.223475000     -1.110863000
6        4.326488000     -2.057401000     -0.912585000
6        5.351626000     -1.671466000     -0.047594000
6        5.274086000     -0.444620000      0.618905000
6        4.183238000      0.400084000      0.431389000
6       -2.628088000      0.777979000      1.356960000
6       -3.267850000     -0.159989000      0.476087000
6       -2.447579000     -1.326558000      0.457661000
7       -1.375127000     -1.084034000      1.290506000
6       -1.480846000      0.184871000      1.834830000
6       -4.440334000     -0.144989000     -0.302412000
6       -4.762207000     -1.265408000     -1.062375000
6       -3.935190000     -2.408406000     -1.063201000
6       -2.768379000     -2.454618000     -0.304185000
6       -0.448572000      0.705469000      2.777141000
1        1.368919000      0.390913000     -1.368803000
1        2.377134000      2.365455000      0.564814000
1        0.441955000      3.655809000      0.084376000
1       -0.457816000      1.378009000     -1.787743000
1       -1.747868000      3.393201000     -2.618406000
1       -2.612997000      2.580441000     -1.329646000
1        2.425167000     -1.514996000     -1.780871000
1        4.377218000     -3.006700000     -1.435443000
1        6.069660000     -0.138835000      1.290427000
1        4.144672000      1.348023000      0.954960000
1       -2.971912000      1.770704000      1.613507000
1       -0.623234000     -1.731210000      1.481937000
1       -5.086434000      0.728873000     -0.306422000
1       -5.665496000     -1.263489000     -1.665727000
1       -4.213001000     -3.268154000     -1.665864000
1       -2.129547000     -3.332908000     -0.302289000
1       -0.367920000      0.074310000      3.670126000
1        0.543713000      0.733808000      2.310637000
1       -0.705136000      1.717689000      3.096546000
1        6.207494000     -2.320319000      0.107297000
1       -1.716848000      4.087477000     -0.973428000

>Bent SS TS -845.737093
7        1.773630000      0.544249000     -0.500023000
6        1.464726000      1.840210000     -0.299085000
6        3.037635000     -0.068871000     -0.380997000
6        0.218372000      2.419035000     -0.429970000
6       -0.975365000      1.772146000     -0.851099000
6       -2.015217000      2.634119000     -1.519844000
6        3.149103000     -1.402228000     -0.804860000
6        4.369789000     -2.066226000     -0.713604000
6        5.493424000     -1.412967000     -0.201571000
6        5.377418000     -0.087485000      0.223452000
6        4.160372000      0.588582000      0.143269000
6       -2.154640000      1.065738000      0.789102000
6       -2.984560000      0.003575000      0.219245000
6       -2.397153000     -1.225275000      0.598839000
7       -1.327629000     -0.928931000      1.448638000
6       -1.211723000      0.399942000      1.626907000
6       -4.133546000     -0.021292000     -0.581013000
6       -4.639757000     -1.255200000     -0.992868000
6       -4.017938000     -2.459674000     -0.622627000
6       -2.881953000     -2.463482000      0.187468000
6       -0.233121000      0.998834000      2.559272000
1        1.025950000     -0.080580000     -0.781711000
1        2.297135000      2.482691000     -0.035558000
1        0.171876000      3.483793000     -0.223519000
1       -0.880436000      0.772334000     -1.269062000
1       -1.636548000      2.906642000     -2.513623000
1       -2.964194000      2.117514000     -1.663445000
1        2.276284000     -1.907557000     -1.209438000
1        4.440334000     -3.097007000     -1.047206000
1        6.240602000      0.430596000      0.630282000
1        4.097218000      1.611498000      0.495437000
1       -2.512470000      2.057720000      1.031665000
1       -0.729389000     -1.616843000      1.891914000
1       -4.636117000      0.898284000     -0.862638000
1       -5.534429000     -1.285716000     -1.607075000
1       -4.433119000     -3.403455000     -0.961879000
1       -2.402532000     -3.387654000      0.493297000
1        0.376887000      0.237728000      3.049787000
1        0.420630000      1.696224000      2.018265000
1       -0.754534000      1.588374000      3.320890000
1        6.445075000     -1.929850000     -0.131590000
1       -2.185426000      3.561152000     -0.965192000

>Bent SS120 product -845.755353
7        1.574411000     -0.641255000      0.191841000
6        0.762005000     -1.414913000     -0.618952000
6        2.928801000     -0.374902000     -0.005311000
6       -0.494154000     -1.821980000     -0.352688000
6       -1.275500000     -1.602721000      0.919367000
6       -1.802012000     -2.930512000      1.488905000
6        3.537850000      0.621289000      0.783240000
6        4.888172000      0.920339000      0.628690000
6        5.665679000      0.243474000     -0.316482000
6        5.065457000     -0.747463000     -1.095971000
6        3.715747000     -1.067348000     -0.944545000
6       -2.422061000     -0.537236000      0.748357000
6       -1.938587000      0.884047000      0.571157000
6       -2.509102000      1.406039000     -0.591781000
7       -3.330495000      0.392459000     -1.149884000
6       -3.321985000     -0.711984000     -0.451246000
6       -1.092361000      1.687172000      1.326778000
6       -0.846355000      2.993927000      0.884522000
6       -1.434145000      3.489286000     -0.286401000
6       -2.289455000      2.694137000     -1.055482000
6       -4.122009000     -1.895717000     -0.825270000
1        1.144730000     -0.168906000      0.976060000
1        1.208727000     -1.689553000     -1.568645000
1       -0.989290000     -2.399634000     -1.129485000
1       -0.626053000     -1.161734000      1.682889000
1       -0.957038000     -3.575724000      1.747192000
1       -2.396087000     -2.764879000      2.393737000
1        2.938115000      1.157976000      1.513957000
1        5.333809000      1.692201000      1.249910000
1        5.654228000     -1.293488000     -1.827876000
1        3.287903000     -1.863639000     -1.542990000
1       -3.070529000     -0.614269000      1.634291000
1       -3.886702000      0.516904000     -1.994715000
1       -0.635135000      1.316359000      2.238735000
1       -0.189084000      3.635958000      1.462146000
1       -1.225617000      4.505878000     -0.603058000
1       -2.755687000      3.061662000     -1.962950000
1       -3.449664000     -2.704493000     -1.134133000
1       -4.680140000     -2.255302000      0.043858000
1       -4.807937000     -1.670807000     -1.643685000
1        6.717953000      0.479992000     -0.437775000
1       -2.419821000     -3.472525000      0.767514000

>Bent SS120 reactants -845.760943
7       -0.040099000     -1.778061000     -0.241127000
6        0.805951000     -2.660471000      0.224626000
6       -1.454079000     -1.745769000     -0.089247000
6        2.216563000     -2.659771000     -0.014362000
6        2.841469000     -1.959179000     -0.991835000
6        4.306442000     -1.978757000     -1.226289000
6       -2.105986000     -0.595900000     -0.548138000
6       -3.489590000     -0.495146000     -0.420159000
6       -4.218024000     -1.535786000      0.158151000
6       -3.556345000     -2.684432000      0.603872000
6       -2.174452000     -2.801829000      0.481178000
6        1.980991000      1.607565000     -0.380791000
6        0.680914000      2.199350000     -0.545493000
6        0.095514000      2.264061000      0.753541000
7        1.011816000      1.738593000      1.640342000
6        2.150303000      1.342259000      0.961002000
6       -0.056522000      2.681775000     -1.643215000
6       -1.328612000      3.204222000     -1.427346000
6       -1.885968000      3.257216000     -0.131941000
6       -1.181648000      2.789129000      0.974632000
6        3.304727000      0.738299000      1.687800000
1        0.340927000     -0.985389000     -0.759521000
1        0.399321000     -3.444467000      0.854674000
1        2.789244000     -3.321110000      0.628705000
1        2.255577000     -1.355679000     -1.684122000
1        4.518555000     -2.348124000     -2.238141000
1        4.700521000     -0.955027000     -1.191527000
1       -1.532864000      0.207722000     -1.000273000
1       -3.992203000      0.399397000     -0.772701000
1       -4.119223000     -3.500579000      1.044863000
1       -1.681682000     -3.706504000      0.817226000
1        2.714061000      1.416506000     -1.152561000
1        0.877107000      1.649800000      2.637819000
1        0.363123000      2.648475000     -2.645091000
1       -1.903942000      3.580458000     -2.268398000
1       -2.879822000      3.672975000      0.005337000
1       -1.605815000      2.829341000      1.973528000
1        3.024467000     -0.205069000      2.171295000
1        4.125226000      0.537118000      0.995767000
1        3.674857000      1.408255000      2.472704000
1       -5.295870000     -1.457719000      0.257197000
1        4.836528000     -2.595117000     -0.497189000

>Bent SS120 TS -845.737932
7        1.096393000     -0.951296000      0.333987000
6        0.243704000     -1.693324000     -0.401917000
6        2.472994000     -0.753861000      0.102903000
6       -1.081830000     -1.964877000     -0.139857000
6       -1.842079000     -1.566350000      0.995916000
6       -2.992092000     -2.445648000      1.415751000
6        3.135407000      0.193540000      0.900104000
6        4.495743000      0.431787000      0.720731000
6        5.215291000     -0.266402000     -0.252140000
6        4.554891000     -1.212580000     -1.038952000
6        3.194320000     -1.466340000     -0.867142000
6       -2.783107000      0.308105000      0.695779000
6       -1.670318000      1.245130000      0.582641000
6       -1.442043000      1.441194000     -0.795768000
7       -2.439607000      0.736886000     -1.482389000
6       -3.284350000      0.138808000     -0.625237000
6       -0.843061000      1.887374000      1.510875000
6        0.183589000      2.703985000      1.033935000
6        0.399888000      2.870851000     -0.345906000
6       -0.414058000      2.240717000     -1.288084000
6       -4.461463000     -0.633691000     -1.095694000
1        0.717022000     -0.432279000      1.119290000
1        0.675573000     -2.143559000     -1.288633000
1       -1.581697000     -2.578290000     -0.883645000
1       -1.292915000     -1.131760000      1.828126000
1       -2.569270000     -3.339897000      1.892475000
1       -3.645258000     -1.962116000      2.144833000
1        2.577171000      0.741500000      1.653664000
1        4.992290000      1.168447000      1.345051000
1        5.101912000     -1.769858000     -1.793525000
1        2.715185000     -2.220820000     -1.480164000
1       -3.418862000      0.221210000      1.566415000
1       -2.540643000      0.712886000     -2.491138000
1       -1.003729000      1.762033000      2.577352000
1        0.826604000      3.222094000      1.738659000
1        1.210061000      3.508113000     -0.685977000
1       -0.258612000      2.372442000     -2.353822000
1       -4.149450000     -1.624762000     -1.449371000
1       -5.181129000     -0.769166000     -0.287587000
1       -4.949091000     -0.124199000     -1.931651000
1        6.275219000     -0.079783000     -0.391889000
1       -3.586447000     -2.781880000      0.562731000

>Bent SS240 product -845.753979
7        2.191428000      0.016929000      0.347770000
6        1.437847000     -0.927658000      1.017560000
6        3.531968000     -0.089427000     -0.027823000
6        0.172171000     -0.768991000      1.455171000
6       -0.655259000      0.484774000      1.343125000
6       -1.637327000      0.603235000      2.516033000
6        4.071094000      0.916123000     -0.853537000
6        5.401335000      0.863199000     -1.258953000
6        6.227341000     -0.191533000     -0.858157000
6        5.696033000     -1.187249000     -0.036011000
6        4.366537000     -1.144142000      0.385362000
6       -1.392058000      0.564783000     -0.056694000
6       -2.459998000     -0.469834000     -0.332953000
6       -3.654122000      0.200234000     -0.620406000
7       -3.389501000      1.592524000     -0.550989000
6       -2.144511000      1.852945000     -0.250459000
6       -2.450156000     -1.860716000     -0.359912000
6       -3.642350000     -2.530537000     -0.664629000
6       -4.822356000     -1.830150000     -0.943925000
6       -4.848481000     -0.432497000     -0.929309000
6       -1.605810000      3.221417000     -0.133252000
1        1.727402000      0.868710000      0.060315000
1        1.935269000     -1.877300000      1.177550000
1       -0.290952000     -1.625487000      1.935303000
1        0.008809000      1.358021000      1.360384000
1       -1.085712000      0.610676000      3.460694000
1       -2.227011000      1.524325000      2.464569000
1        3.432060000      1.735187000     -1.173895000
1        5.792464000      1.651420000     -1.896008000
1        6.322959000     -2.011095000      0.293521000
1        3.994134000     -1.923377000      1.040239000
1       -0.604525000      0.537666000     -0.823084000
1       -4.088558000      2.312646000     -0.728016000
1       -1.542344000     -2.415797000     -0.153077000
1       -3.649974000     -3.615640000     -0.687944000
1       -5.729616000     -2.376935000     -1.179020000
1       -5.750260000      0.128378000     -1.149346000
1       -2.362953000      3.973278000     -0.361245000
1       -1.228025000      3.378879000      0.883524000
1       -0.752942000      3.335014000     -0.811087000
1        7.263850000     -0.233598000     -1.177085000
1       -2.328952000     -0.244982000      2.538855000

>Bent SS240 reactants -845.757202
7        1.787950000     -0.121147000      0.944270000
6        1.292049000     -1.201179000      1.492993000
6        3.017104000      0.014174000      0.240391000
6        0.068990000     -1.287542000      2.228991000
6       -0.694102000     -0.240466000      2.629212000
6       -1.952820000     -0.379806000      3.402127000
6        3.194164000      1.185390000     -0.504906000
6        4.374450000      1.370005000     -1.221455000
6        5.372760000      0.394630000     -1.191970000
6        5.189227000     -0.766419000     -0.435006000
6        4.016729000     -0.964291000      0.289867000
6       -1.229246000      1.269853000     -0.728625000
6       -1.748995000     -0.020690000     -1.091156000
6       -3.154323000      0.025578000     -0.855245000
7       -3.446193000      1.285461000     -0.373907000
6       -2.287878000      2.039329000     -0.297840000
6       -1.185220000     -1.212524000     -1.583228000
6       -2.014998000     -2.302706000     -1.827970000
6       -3.403455000     -2.231268000     -1.589501000
6       -3.991297000     -1.067603000     -1.099760000
6       -2.321238000      3.451869000      0.181377000
1        1.225326000      0.729416000      0.976128000
1        1.866476000     -2.112967000      1.369067000
1       -0.226093000     -2.297932000      2.494543000
1       -0.388254000      0.778969000      2.399470000
1       -1.868984000      0.163294000      4.352423000
1       -2.778180000      0.096092000      2.856985000
1        2.412035000      1.938957000     -0.523459000
1        4.510375000      2.276937000     -1.801316000
1        5.968080000     -1.521060000     -0.397693000
1        3.900773000     -1.857658000      0.892413000
1       -0.200989000      1.600216000     -0.790108000
1       -4.368387000      1.622727000     -0.135543000
1       -0.117674000     -1.278957000     -1.774620000
1       -1.589110000     -3.226079000     -2.210049000
1       -4.025403000     -3.098504000     -1.790864000
1       -5.059647000     -1.008838000     -0.913702000
1       -2.952491000      4.076926000     -0.461355000
1       -2.725486000      3.520237000      1.198106000
1       -1.313858000      3.873365000      0.184347000
1        6.292795000      0.539947000     -1.748718000
1       -2.205027000     -1.423296000      3.601636000
 
>Bent SS240 TS -845.739437
7        2.184406000      0.046257000      0.490353000
6        1.423023000     -0.889051000      1.088992000
6        3.525001000     -0.078640000      0.068726000
6        0.129611000     -0.724356000      1.541747000
6       -0.611833000      0.484327000      1.523987000
6       -1.811841000      0.596640000      2.419261000
6        4.047265000      0.945652000     -0.735434000
6        5.363957000      0.879390000     -1.184124000
6        6.173795000     -0.205891000     -0.840799000
6        5.651728000     -1.220140000     -0.034616000
6        4.337531000     -1.163695000      0.428293000
6       -1.383244000      0.630426000     -0.488662000
6       -2.376555000     -0.428164000     -0.621715000
6       -3.646303000      0.184534000     -0.519593000
7       -3.432884000      1.562191000     -0.408784000
6       -2.114939000      1.845914000     -0.436223000
6       -2.303343000     -1.817943000     -0.769103000
6       -3.491815000     -2.548971000     -0.807263000
6       -4.742277000     -1.915527000     -0.698722000
6       -4.840080000     -0.531182000     -0.552009000
6       -1.600065000      3.234793000     -0.328976000
1        1.756698000      0.943830000      0.287478000
1        1.887934000     -1.860846000      1.210342000
1       -0.353502000     -1.614676000      1.930852000
1       -0.053898000      1.408017000      1.389095000
1       -1.453568000      0.663839000      3.454982000
1       -2.403246000      1.491830000      2.221141000
1        3.413671000      1.785560000     -1.007211000
1        5.754412000      1.678622000     -1.806628000
1        6.273269000     -2.064288000      0.248262000
1        3.965047000     -1.952667000      1.071362000
1       -0.382572000      0.593767000     -0.897158000
1       -4.163568000      2.256704000     -0.302655000
1       -1.342992000     -2.316127000     -0.855379000
1       -3.452114000     -3.627505000     -0.925816000
1       -5.648589000     -2.512018000     -0.731925000
1       -5.800717000     -0.033334000     -0.469519000
1       -2.347884000      3.961483000     -0.655203000
1       -1.339291000      3.460843000      0.713455000
1       -0.694314000      3.354215000     -0.928263000
1        7.199240000     -0.258459000     -1.192117000
1       -2.452371000     -0.286622000      2.351316000

>>Quantum Cluster Coordinates


>forward (S) reactants -3636.71820050
6       -3.991148000      6.018057000     -1.978826000
1       -4.135701000      5.319469000     -2.802826000
1       -4.030769000      7.039661000     -2.357526000
1       -4.777959000      5.874518000     -1.238326000
6       -8.611604000     -1.243289000     -0.864026000
1       -9.391231000     -1.592329000     -1.541426000
1       -8.661247000     -1.807685000      0.067274000
1       -7.635915000     -1.389163000     -1.326526000
6        8.508532000     -0.772100000     -0.682426000
1        9.019057000     -0.446839000      0.224274000
1        7.648782000     -0.127934000     -0.866326000
1        9.194837000     -0.711953000     -1.527226000
6        6.475199000      4.013756000     -0.613926000
1        7.557090000      3.898573000     -0.547026000
1        6.240272000      4.965874000     -1.090126000
1        6.045797000      3.992888000      0.387574000
6        5.187771000      3.649154000      2.963574000
1        5.618854000      3.431921000      1.985974000
1        4.101974000      3.692437000      2.879774000
1        5.563244000      4.608625000      3.320274000
6        1.988287000      7.773199000      1.721874000
1        3.042385000      7.747219000      1.445874000
1        1.443435000      8.399241000      1.015074000
1        1.885318000      8.184607000      2.725974000
6       -0.728880000      1.682107000     -5.055826000
1       -0.437183000      1.640285000     -6.105626000
1       -1.725012000      1.255784000     -4.938626000
1       -0.735500000      2.719608000     -4.722026000
6       -5.975652000     -5.784891000     -0.600626000
1       -7.005241000     -5.636212000     -0.275226000
1       -5.895325000     -6.737797000     -1.124426000
1       -5.316952000     -5.791341000      0.267474000
6       -4.912671000     -4.722572000      2.897874000
1       -5.519981000     -4.861025000      2.003174000
1       -3.879056000     -4.533051000      2.612474000
1       -4.960640000     -5.624568000      3.509974000
7        6.822300000     -3.823323000     -3.643826000
8        3.496780000      1.338292000      3.226388000
16      -3.777198000      3.914149000      0.597476000
6       -2.649367000      5.788942000     -1.278844000
7       -1.752917000     -4.640231000     -1.867790000
8        5.319686000      0.112295000      3.783265000
16      -7.466000000      1.154344000     -2.948316000
6       -2.486484000      4.412713000     -0.628919000
7       -0.413339000     -3.954371000     -0.094455000
8       -1.409430000     -2.831466000      2.668942000
6       -3.727322000      5.271183000      1.821068000
7        0.539381000     -4.469557000     -2.133460000
8        4.816995000     -4.044364000      3.508405000
7       -3.934862000     -1.708113000      2.818129000
6       -8.831409000      0.249871000     -0.586210000
7       -5.315141000     -0.093877000      2.479875000
6       -8.943440000      1.111715000     -1.848652000
7       -1.254981000      1.282008000      1.388008000
6       -6.300400000      2.114983000     -1.920738000
6        8.037795000     -2.232669000     -0.504408000
6        7.286899000     -2.779910000     -1.688413000
6        7.801718000     -3.543113000     -2.709584000
6        5.893252000     -2.575329000     -2.010874000
6        5.640309000     -3.243458000     -3.246678000
6        4.832151000     -1.903619000     -1.375886000
6        4.379055000     -3.243360000     -3.853723000
6        3.575953000     -1.902911000     -1.974496000
6        3.353483000     -2.561071000     -3.204777000
6        5.914956000      2.860587000     -1.465823000
6        4.390244000      2.943468000     -1.597252000
6        6.583533000      2.822385000     -2.846724000
6        5.488643000      2.495926000      3.930385000
6        4.693682000      1.193300000      3.602753000
6        1.449365000      6.332309000      1.701380000
6        1.787167000      5.604876000      0.380699000
6       -0.047329000      6.294214000      2.033060000
6        1.313429000      6.294292000     -0.904386000
6        0.235218000      0.857168000     -4.179874000
6       -0.137642000      0.882767000     -2.706136000
6       -1.464978000      0.712893000     -2.280496000
6        0.825428000      1.107293000     -1.712970000
6       -1.820086000      0.819919000     -0.938342000
6        0.484382000      1.212467000     -0.361904000
6       -0.854570000      1.109471000      0.039205000
6       -5.580397000     -4.641279000     -1.550225000
6       -4.175501000     -4.760647000     -2.160000000
6       -3.033870000     -4.599042000     -1.150486000
6       -0.551675000     -4.347359000     -1.362692000
6       -5.416269000     -3.549338000      3.762170000
6       -5.188203000     -2.187703000      3.184144000
6       -6.058320000     -1.154883000      2.961775000
6       -4.030770000     -0.446169000      2.401167000
6       -0.401400000     -2.136402000      2.906268000
6        0.941332000     -2.650766000      3.051211000
6        2.029937000     -1.760297000      3.205375000
6        3.324854000     -2.229899000      3.352790000
6        3.544925000     -3.617410000      3.357091000
6        2.474300000     -4.524861000      3.209978000
6        1.187658000     -4.042742000      3.058773000
1       -1.822701000      5.897795000     -1.992626000
1       -2.499174000      6.568683000     -0.522191000
1       -1.509740000      4.335353000     -0.144727000
1       -2.538100000      3.621976000     -1.383419000
1       -4.448749000      5.012090000      2.600424000
1       -4.026454000      6.221470000      1.373608000
1       -2.738959000      5.367456000      2.273749000
1       -8.032737000      0.637879000      0.059466000
1       -9.766456000      0.385817000     -0.025915000
1       -9.747278000      0.734836000     -2.490691000
1       -9.195132000      2.145687000     -1.589979000
1       -5.408030000      2.288054000     -2.527361000
1       -6.009187000      1.569185000     -1.019956000
1       -6.726540000      3.082774000     -1.643622000
1        8.910573000     -2.866801000     -0.307441000
1        7.405649000     -2.295310000      0.390217000
1        8.807050000     -3.917759000     -2.846786000
1        4.990012000     -1.389447000     -0.431815000
1        4.212132000     -3.748844000     -4.800905000
1        2.756245000     -1.372349000     -1.498411000
1        2.366529000     -2.523238000     -3.658716000
1        6.959295000     -4.364173000     -4.484662000
1        6.153684000      1.918773000     -0.950908000
1        3.903366000      2.920468000     -0.616265000
1        4.002184000      2.103961000     -2.185433000
1        4.088051000      3.870274000     -2.102047000
1        7.672050000      2.724216000     -2.762248000
1        6.376949000      3.742803000     -3.408455000
1        6.218878000      1.979592000     -3.445462000
1        5.204731000      2.794238000      4.951147000
1        6.557777000      2.258547000      3.960863000
1        1.969585000      5.779743000      2.496566000
1        2.876064000      5.476443000      0.327379000
1        1.367206000      4.590958000      0.422078000
1       -0.411977000      5.261950000      2.085085000
1       -0.246516000      6.765218000      3.002998000
1       -0.643336000      6.827777000      1.283647000
1        1.527344000      5.668294000     -1.777790000
1        0.235652000      6.486706000     -0.897118000
1        1.818456000      7.253293000     -1.061181000
1        1.260657000      1.225999000     -4.291859000
1        0.243521000     -0.179221000     -4.547844000
1       -2.246830000      0.507176000     -3.006341000
1        1.865643000      1.233842000     -1.999588000
1       -2.859851000      0.702197000     -0.645398000
1        1.255148000      1.413019000      0.378888000
1       -6.298400000     -4.598505000     -2.377353000
1       -5.664578000     -3.679415000     -1.026307000
1       -4.072639000     -5.734177000     -2.657918000
1       -4.053770000     -3.992226000     -2.933603000
1       -3.058306000     -5.392821000     -0.394972000
1       -3.128350000     -3.634370000     -0.637228000
1       -1.781194000     -4.937515000     -2.835206000
1       -1.198236000     -3.828916000      0.528825000
1        0.501953000     -3.734662000      0.272636000
1        0.450538000     -4.702331000     -3.112028000
1        1.430986000     -4.100807000     -1.829318000
1       -6.486941000     -3.650241000      3.961804000
1       -4.913399000     -3.590425000      4.736584000
1       -7.122728000     -1.085440000      3.116826000
1       -3.199994000      0.164552000      2.067251000
1       -5.679324000      0.821752000      2.243183000
1       -1.991695000      1.985548000      1.458760000
1       -0.510231000     -1.043981000      3.016785000
1        1.890478000     -0.680509000      3.202502000
1        4.149300000     -1.515135000      3.476364000
1        2.666553000     -5.595068000      3.227402000
1        0.353230000     -4.729808000      2.958951000
1        4.842494000     -5.014326000      3.508816000
1       -3.020055000     -2.208314000      2.836927000
1       -0.480304000      1.575685000      1.976851000

>forward (S) TS1 -3636.70032899
C       -2.710499000      5.644777000     -3.309825000
H       -2.721993000      4.867611000     -4.073880000
H       -2.634463000      6.622138000     -3.786941000
H       -3.630518000      5.595584000     -2.727451000
C       -7.752857000     -1.362187000     -2.417839000
H       -8.400902000     -1.763117000     -3.197461000
H       -8.004201000     -1.825643000     -1.463711000
H       -6.713121000     -1.575905000     -2.663664000
C        9.015756000     -1.236889000      1.068130000
H        9.354798000     -0.830101000      2.021078000
H        8.234726000     -0.597264000      0.657263000
H        9.853930000     -1.279325000      0.372442000
C        7.205257000      3.572134000      0.268794000
H        8.248308000      3.441665000      0.557333000
H        7.105767000      4.474408000     -0.334936000
H        6.590347000      3.664468000      1.163883000
C        5.238443000      3.608322000      3.542820000
H        5.840635000      3.281676000      2.694650000
H        4.191874000      3.665624000      3.244053000
H        5.577109000      4.591490000      3.870670000
C        2.510132000      7.647868000      1.301245000
H        3.595698000      7.571078000      1.241042000
H        2.137889000      8.208510000      0.443647000
H        2.232468000      8.163408000      2.220591000
C        0.903269000      0.944714000     -5.249124000
H        1.389918000      0.787941000     -6.212198000
H       -0.113392000      0.554031000     -5.288303000
H        0.874949000      2.011176000     -5.026118000
C       -5.405535000     -5.906611000     -1.200442000
H       -6.471566000     -5.703202000     -1.099226000
H       -5.264857000     -6.910244000     -1.602660000
H       -4.927379000     -5.836809000     -0.223703000
C       -4.994330000     -4.509454000      2.317628000
H       -5.422916000     -4.727194000      1.339166000
H       -3.918202000     -4.372500000      2.223178000
H       -5.196333000     -5.341793000      2.993625000
N        8.420783000     -4.993628000     -1.605223000
O        3.560298000      1.348327000      3.506067000
S       -3.111772000      3.878014000     -0.538471000
C       -1.538030000      5.473829000     -2.341374000
N       -1.060477000     -4.812639000     -1.110881000
O        4.906732000      0.205075000      4.923035000
S       -6.169375000      0.824581000     -4.473423000
C       -1.579213000      4.185901000     -1.516559000
N       -0.554730000     -4.383649000      1.121112000
O       -2.076048000     -2.128660000      1.949852000
C       -3.191703000      5.327046000      0.571354000
N        1.001120000     -5.406202000     -0.257736000
O       -6.518632000      2.371984000      2.623879000
N       -3.445264000     -2.366342000      4.018543000
C       -7.973010000      0.155468000     -2.343208000
N       -3.982696000     -2.352449000      6.131751000
C       -7.838004000      0.869290000     -3.692680000
N       -0.827774000     -0.273575000      1.048879000
C       -5.281467000      2.038927000     -3.435029000
C        8.469549000     -2.664523000      1.293765000
C        8.216638000     -3.436500000      0.026619000
C        8.891310000     -4.563573000     -0.379275000
C        7.265765000     -3.145048000     -1.022653000
C        7.428535000     -4.141962000     -2.030737000
C        6.296409000     -2.143267000     -1.218894000
C        6.665947000     -4.154542000     -3.205009000
C        5.541228000     -2.149465000     -2.387135000
C        5.724280000     -3.144791000     -3.371261000
C        6.746884000      2.348537000     -0.546266000
C        5.249661000      2.426087000     -0.871093000
C        7.584301000      2.181272000     -1.820748000
C        5.300973000      2.555074000      4.655812000
C        4.520643000      1.238028000      4.318314000
C        1.926717000      6.224462000      1.319491000
C        2.482510000      5.353009000      0.171102000
C        0.394199000      6.253005000      1.353679000
C        2.291262000      5.910065000     -1.244644000
C        1.675701000      0.181767000     -4.160675000
C        0.994313000      0.077594000     -2.803892000
C        1.598818000     -0.673381000     -1.781095000
C       -0.228427000      0.699606000     -2.518767000
C        1.014170000     -0.796054000     -0.522618000
C       -0.830068000      0.587751000     -1.263624000
C       -0.201266000     -0.160033000     -0.273675000
C       -4.753641000     -4.893674000     -2.157474000
C       -3.225548000     -5.048241000     -2.256338000
C       -2.490943000     -4.496073000     -1.029896000
C       -0.209118000     -4.856451000     -0.081134000
C       -5.561920000     -3.207566000      2.919387000
C       -4.770242000     -2.777052000      4.118358000
C       -5.106193000     -2.767945000      5.447178000
C       -3.000674000     -2.121131000      5.245190000
C       -2.261831000     -1.073526000      1.126719000
C       -3.338906000     -0.087398000      1.522809000
C       -4.519658000     -0.031081000      0.770150000
C       -5.577133000      0.789341000      1.151917000
C       -5.460141000      1.585869000      2.297832000
C       -4.281218000      1.548923000      3.055238000
C       -3.238418000      0.711611000      2.670367000
H       -0.586195000      5.476954000     -2.888101000
H       -1.501198000      6.337188000     -1.665931000
H       -0.718606000      4.131993000     -0.843717000
H       -1.526256000      3.316378000     -2.178947000
H       -4.098295000      5.201162000      1.169203000
H       -3.274219000      6.261076000      0.010839000
H       -2.331382000      5.370286000      1.241822000
H       -7.289996000      0.609018000     -1.614214000
H       -8.988216000      0.358633000     -1.975753000
H       -8.501339000      0.406426000     -4.431724000
H       -8.133057000      1.920485000     -3.608561000
H       -4.266505000      2.116658000     -3.832675000
H       -5.226625000      1.716514000     -2.393329000
H       -5.755072000      3.022762000     -3.489588000
H        9.185736000     -3.229462000      1.902188000
H        7.549321000     -2.600111000      1.890284000
H        9.685696000     -5.102420000      0.119121000
H        6.142080000     -1.371902000     -0.469955000
H        6.811567000     -4.921882000     -3.960281000
H        4.805003000     -1.367941000     -2.553014000
H        5.123324000     -3.119990000     -4.276087000
H        8.775180000     -5.786638000     -2.118904000
H        6.905141000      1.458119000      0.079450000
H        4.647118000      2.474351000      0.042590000
H        4.917729000      1.550671000     -1.442317000
H        5.024870000      3.316245000     -1.472788000
H        8.653426000      2.106410000     -1.590398000
H        7.450275000      3.038147000     -2.493859000
H        7.299595000      1.277401000     -2.371996000
H        4.855384000      2.964779000      5.576105000
H        6.334407000      2.293687000      4.914252000
H        2.261362000      5.748912000      2.252288000
H        3.555258000      5.198754000      0.344655000
H        2.022834000      4.357298000      0.234426000
H       -0.016124000      5.240148000      1.434679000
H        0.031381000      6.827297000      2.214388000
H       -0.024102000      6.717518000      0.453375000
H        2.646766000      5.192757000     -1.992868000
H        1.240349000      6.120810000     -1.467646000
H        2.852235000      6.838512000     -1.394891000
H        2.663539000      0.638837000     -4.017406000
H        1.877005000     -0.839104000     -4.511188000
H        2.547611000     -1.168737000     -1.968296000
H       -0.726868000      1.292004000     -3.277717000
H        1.506485000     -1.364633000      0.261229000
H       -1.768325000      1.092875000     -1.058527000
H       -5.181339000     -5.012745000     -3.159255000
H       -4.994687000     -3.868937000     -1.844346000
H       -2.971222000     -6.109074000     -2.378886000
H       -2.855647000     -4.525165000     -3.147026000
H       -2.881559000     -4.932465000     -0.106542000
H       -2.635586000     -3.410187000     -0.975147000
H       -0.684540000     -5.038229000     -2.023735000
H       -1.250580000     -3.637682000      1.259932000
H        0.095040000     -4.517429000      1.884719000
H        1.207117000     -5.959649000     -1.076981000
H        1.710913000     -5.333515000      0.456706000
H       -5.538347000     -2.409705000      2.168850000
H       -6.607993000     -3.336504000      3.213003000
H       -6.024961000     -3.019064000      5.952942000
H       -2.011865000     -1.777780000      5.506754000
H       -3.904256000     -2.240914000      7.134949000
H       -0.943010000      0.662136000      1.451108000
H       -2.386675000     -1.367195000      0.077478000
H       -4.617555000     -0.641760000     -0.123650000
H       -6.493703000      0.827084000      0.572824000
H       -4.184212000      2.168596000      3.943295000
H       -2.337407000      0.689641000      3.278486000
H       -6.315250000      2.874549000      3.427790000
H       -2.760887000     -2.197464000      2.956022000
H       -0.211910000     -0.789568000      1.685183000

>forward (S) Int1 -3636.70240247
C       -2.702094000      5.664882000     -3.332406000
H       -2.713182000      4.885296000     -4.093996000
H       -2.622177000      6.640515000     -3.812417000
H       -3.624006000      5.619835000     -2.752696000
C       -7.764517000     -1.326698000     -2.433401000
H       -8.411171000     -1.728530000     -3.213713000
H       -8.019923000     -1.786464000     -1.478565000
H       -6.724569000     -1.543773000     -2.675354000
C        8.993631000     -1.231628000      1.103477000
H        9.330769000     -0.822619000      2.056149000
H        8.215448000     -0.591399000      0.688172000
H        9.833818000     -1.278370000      0.410498000
C        7.197516000      3.579260000      0.283186000
H        8.239353000      3.447142000      0.575334000
H        7.102109000      4.479832000     -0.323736000
H        6.580106000      3.675988000      1.176087000
C        5.220807000      3.630829000      3.551041000
H        5.824775000      3.299972000      2.705771000
H        4.175302000      3.689756000      3.248889000
H        5.560908000      4.614206000      3.876772000
C        2.509384000      7.669879000      1.288182000
H        3.594935000      7.590213000      1.231549000
H        2.141154000      8.228680000      0.427656000
H        2.230193000      8.189055000      2.205016000
C        0.905911000      0.949698000     -5.245550000
H        1.395108000      0.788628000     -6.206621000
H       -0.111592000      0.561403000     -5.286589000
H        0.879555000      2.016937000     -5.026052000
C       -5.432203000     -5.872972000     -1.194257000
H       -6.498031000     -5.666606000     -1.096958000
H       -5.292788000     -6.878237000     -1.592823000
H       -4.956861000     -5.801213000     -0.216287000
C       -5.028281000     -4.465536000      2.320558000
H       -5.454415000     -4.685360000      1.341491000
H       -3.951532000     -4.331545000      2.228964000
H       -5.234411000     -5.295196000      2.998599000
N        8.414415000     -4.999079000     -1.557840000
O        3.543005000      1.372233000      3.505265000
S       -3.129632000      3.901404000     -0.561959000
C       -1.536129000      5.487724000     -2.357581000
N       -1.063740000     -4.909105000     -1.182591000
O        4.885457000      0.227183000      4.924475000
S       -6.126212000      0.855828000     -4.452863000
C       -1.592768000      4.197330000     -1.537090000
N       -0.494915000     -4.472486000      1.031327000
O       -2.028308000     -2.159064000      1.923178000
C       -3.181183000      5.332971000      0.571951000
N        1.002465000     -5.546247000     -0.366283000
O       -6.464092000      2.356812000      2.623372000
N       -3.501745000     -2.366979000      4.082616000
C       -7.978260000      0.191917000     -2.362628000
N       -4.122882000     -2.353080000      6.190275000
C       -7.811786000      0.905316000     -3.708916000
N       -0.788118000     -0.316433000      1.056045000
C       -5.260500000      2.079150000     -3.406242000
C        8.442992000     -2.657320000      1.331196000
C        8.198393000     -3.434464000      0.065448000
C        8.875572000     -4.563683000     -0.330229000
C        7.255957000     -3.147124000     -0.992652000
C        7.426277000     -4.148634000     -1.995038000
C        6.288729000     -2.145755000     -1.201325000
C        6.673460000     -4.165889000     -3.175492000
C        5.543218000     -2.156622000     -2.375841000
C        5.733846000     -3.156359000     -3.354044000
C        6.738874000      2.353659000     -0.528747000
C        5.241577000      2.430157000     -0.853528000
C        7.576249000      2.182838000     -1.802785000
C        5.276829000      2.578832000      4.665452000
C        4.500112000      1.261285000      4.321457000
C        1.925235000      6.246798000      1.309811000
C        2.483696000      5.371558000      0.165549000
C        0.392751000      6.273999000      1.341095000
C        2.294121000      5.923195000     -1.252538000
C        1.684834000      0.184762000     -4.162649000
C        1.013155000      0.069200000     -2.803297000
C        1.600750000     -0.728015000     -1.805838000
C       -0.182879000      0.729035000     -2.492041000
C        1.023120000     -0.862531000     -0.545447000
C       -0.776472000      0.609448000     -1.234056000
C       -0.165424000     -0.188213000     -0.273435000
C       -4.778214000     -4.864456000     -2.154551000
C       -3.256226000     -5.048289000     -2.288792000
C       -2.480655000     -4.542296000     -1.068112000
C       -0.189985000     -4.966869000     -0.172986000
C       -5.598926000     -3.166181000      2.923843000
C       -4.834937000     -2.754727000      4.148860000
C       -5.226790000     -2.747707000      5.464320000
C       -3.108496000     -2.136514000      5.326471000
C       -2.203248000     -1.061352000      1.108554000
C       -3.284613000     -0.091869000      1.514489000
C       -4.463457000     -0.032867000      0.758589000
C       -5.520735000      0.784871000      1.143286000
C       -5.406175000      1.573251000      2.295535000
C       -4.228925000      1.531810000      3.055971000
C       -3.184887000      0.698858000      2.668325000
H       -0.580782000      5.485253000     -2.898153000
H       -1.498177000      6.349346000     -1.680095000
H       -0.733347000      4.129556000     -0.864001000
H       -1.551192000      3.331029000     -2.204617000
H       -4.091273000      5.216387000      1.166322000
H       -3.243161000      6.277473000      0.026596000
H       -2.321201000      5.347203000      1.244027000
H       -7.307894000      0.641275000     -1.619196000
H       -8.999479000      0.400322000     -2.015405000
H       -8.460112000      0.444174000     -4.462165000
H       -8.105483000      1.957362000     -3.631726000
H       -4.235175000      2.147095000     -3.778228000
H       -5.234715000      1.769273000     -2.359724000
H       -5.727477000      3.064415000     -3.485301000
H        9.153582000     -3.221100000      1.947162000
H        7.518561000     -2.588758000      1.920683000
H        9.665900000     -5.100573000      0.176663000
H        6.128929000     -1.370872000     -0.457173000
H        6.824994000     -4.936558000     -3.926197000
H        4.808996000     -1.375408000     -2.551672000
H        5.140749000     -3.134954000     -4.264133000
H        8.773312000     -5.793820000     -2.065707000
H        6.897078000      1.464955000      0.099396000
H        4.639326000      2.479687000      0.060302000
H        4.909989000      1.553545000     -1.423195000
H        5.016300000      3.319188000     -1.456706000
H        8.645411000      2.109183000     -1.572263000
H        7.441822000      3.037596000     -2.478501000
H        7.291986000      1.277137000     -2.351281000
H        4.824295000      2.988480000      5.582345000
H        6.308658000      2.318266000      4.930964000
H        2.258343000      5.774558000      2.244846000
H        3.556296000      5.218908000      0.341379000
H        2.024844000      4.375617000      0.231876000
H       -0.015889000      5.260854000      1.426974000
H        0.027587000      6.852148000      2.198185000
H       -0.024886000      6.732984000      0.437654000
H        2.652058000      5.203833000     -1.997653000
H        1.243280000      6.131677000     -1.478052000
H        2.853980000      6.851915000     -1.405091000
H        2.671056000      0.646499000     -4.022019000
H        1.890289000     -0.832948000     -4.519138000
H        2.529975000     -1.250809000     -2.014653000
H       -0.665434000      1.355429000     -3.233823000
H        1.499315000     -1.468722000      0.219952000
H       -1.693171000      1.143324000     -1.006072000
H       -5.227192000     -4.966764000     -3.148891000
H       -4.993796000     -3.838209000     -1.828243000
H       -3.029432000     -6.111815000     -2.439117000
H       -2.893731000     -4.515010000     -3.176372000
H       -2.870677000     -4.981423000     -0.145482000
H       -2.583807000     -3.452523000     -0.992657000
H       -0.719059000     -5.157770000     -2.101935000
H       -1.215653000     -3.765267000      1.180155000
H        0.153811000     -4.614841000      1.793593000
H        1.183355000     -6.104358000     -1.188201000
H        1.724057000     -5.491790000      0.338045000
H       -5.551813000     -2.361045000      2.181664000
H       -6.654445000     -3.293055000      3.185018000
H       -6.167681000     -2.985589000      5.935383000
H       -2.126187000     -1.811347000      5.635179000
H       -4.076602000     -2.245521000      7.195221000
H       -0.875982000      0.615693000      1.476199000
H       -2.338726000     -1.372932000      0.069486000
H       -4.559158000     -0.637451000     -0.139307000
H       -6.435302000      0.827121000      0.561559000
H       -4.134971000      2.143436000      3.949683000
H       -2.286354000      0.672026000      3.279670000
H       -6.266430000      2.849570000      3.434931000
H       -2.623161000     -2.166429000      2.779844000
H       -0.170765000     -0.851082000      1.677120000

>forward (S) Int2 -3636.71423284
C       -2.405622000      5.276301000     -4.080041000
H       -2.530289000      4.425186000     -4.749339000
H       -2.254920000      6.181872000     -4.668162000
H       -3.297699000      5.387813000     -3.463778000
C       -8.074235000     -1.025180000     -2.215449000
H       -8.794794000     -1.439708000     -2.920772000
H       -8.325618000     -1.351969000     -1.206319000
H       -7.073639000     -1.371987000     -2.471740000
C        8.767956000     -2.267147000      0.639753000
H        9.190085000     -1.795498000      1.527384000
H        8.036230000     -1.598677000      0.186248000
H        9.564247000     -2.473165000     -0.075646000
C        7.410584000      2.587099000     -0.639854000
H        8.447780000      2.381079000     -0.375257000
H        7.373417000      3.422822000     -1.338904000
H        6.850503000      2.841101000      0.259933000
C        5.612538000      3.188658000      2.675877000
H        6.138810000      2.709549000      1.849912000
H        4.564072000      3.321598000      2.409615000
H        6.062517000      4.161213000      2.877011000
C        3.198731000      7.219270000      0.084745000
H        4.267218000      7.023466000     -0.004531000
H        2.844527000      7.717819000     -0.817667000
H        3.017178000      7.859061000      0.948331000
C        0.626769000      0.039993000     -5.595449000
H        1.049762000     -0.271807000     -6.550841000
H       -0.424495000     -0.244400000     -5.553820000
H        0.715394000      1.121624000     -5.494986000
C       -6.137362000     -5.627864000     -0.569972000
H       -7.171889000     -5.304428000     -0.455144000
H       -6.116434000     -6.678854000     -0.859506000
H       -5.609453000     -5.501196000      0.374905000
C       -5.424735000     -3.902347000      2.748569000
H       -5.918207000     -4.180602000      1.817148000
H       -4.345917000     -3.889668000      2.601184000
H       -5.676872000     -4.629527000      3.522003000
N        6.259692000     -5.430014000     -1.583923000
O        5.537420000      0.358518000      2.327110000
S       -2.891564000      3.584589000     -1.293363000
C       -1.224638000      5.028990000     -3.137672000
N       -1.673389000     -5.105143000     -1.048654000
O        4.514114000      0.166580000      4.339912000
S       -6.458695000      0.671490000     -4.631673000
C       -1.357546000      3.748751000     -2.303512000
N       -0.589090000     -3.650137000      0.418480000
O       -1.957453000     -1.160027000      1.932259000
C       -2.693486000      4.921322000     -0.063396000
N        0.614191000     -5.241495000     -0.743303000
O       -2.926607000      3.946477000      5.609365000
N       -3.786469000     -1.466659000      4.174957000
C       -8.127876000      0.506753000     -2.297390000
N       -4.249937000     -1.327172000      6.269698000
C       -8.011115000      1.062642000     -3.720853000
N       -0.496830000      0.426768000      0.901413000
C       -5.251239000      1.675622000     -3.697142000
C        8.069673000     -3.571819000      1.085940000
C        7.135195000     -4.148845000      0.062039000
C        7.352043000     -5.227827000     -0.760166000
C        5.823127000     -3.644768000     -0.272780000
C        5.308200000     -4.473380000     -1.314258000
C        5.037642000     -2.576372000      0.205703000
C        4.051653000     -4.255509000     -1.891334000
C        3.789170000     -2.360182000     -0.368022000
C        3.303576000     -3.183331000     -1.408748000
C        6.811736000      1.326451000     -1.287797000
C        5.345764000      1.539596000     -1.680768000
C        7.645882000      0.870610000     -2.491758000
C        5.690880000      2.207871000      3.854648000
C        5.190054000      0.772588000      3.471517000
C        2.468092000      5.879356000      0.278014000
C        2.883382000      4.834274000     -0.781583000
C        0.949259000      6.080857000      0.347684000
C        2.699449000      5.253121000     -2.245069000
C        1.368322000     -0.665817000     -4.443137000
C        0.828139000     -0.346503000     -3.061237000
C       -0.406893000     -0.837913000     -2.612928000
C        1.564765000      0.438063000     -2.161348000
C       -0.881396000     -0.586790000     -1.321871000
C        1.109927000      0.697411000     -0.872099000
C       -0.118499000      0.178342000     -0.424608000
C       -5.450929000     -4.795488000     -1.666260000
C       -3.973145000     -5.154872000     -1.894454000
C       -3.048074000     -4.672482000     -0.771990000
C       -0.559590000     -4.653688000     -0.466345000
C       -5.878831000     -2.490206000      3.173828000
C       -5.082519000     -1.950453000      4.318911000
C       -5.366449000     -1.857531000      5.654082000
C       -3.302792000     -1.095892000      5.361586000
C       -1.799788000      0.237470000      1.448981000
C       -2.071985000      1.216562000      2.571383000
C       -3.277538000      1.930353000      2.603362000
C       -3.553142000      2.836517000      3.623619000
C       -2.613314000      3.046061000      4.640435000
C       -1.406460000      2.332778000      4.630358000
C       -1.146152000      1.423824000      3.606495000
H       -0.290379000      4.942940000     -3.707590000
H       -1.097180000      5.890729000     -2.471167000
H       -0.496443000      3.626350000     -1.640455000
H       -1.385596000      2.869883000     -2.957192000
H       -3.610484000      4.937109000      0.531130000
H       -2.577585000      5.895738000     -0.543542000
H       -1.848226000      4.731260000      0.601531000
H       -7.352155000      0.949723000     -1.660328000
H       -9.087456000      0.862347000     -1.897855000
H       -8.805202000      0.648959000     -4.352445000
H       -8.132529000      2.151094000     -3.721050000
H       -4.291100000      1.579100000     -4.210101000
H       -5.136641000      1.317952000     -2.671737000
H       -5.540191000      2.729664000     -3.690007000
H        8.825836000     -4.317394000      1.359369000
H        7.502292000     -3.360466000      2.001253000
H        8.211074000     -5.881786000     -0.824487000
H        5.384048000     -1.911610000      0.996280000
H        3.687036000     -4.883890000     -2.699540000
H        3.185652000     -1.524963000     -0.025924000
H        2.342160000     -2.957162000     -1.860648000
H        6.189629000     -6.147118000     -2.290086000
H        6.833560000      0.531482000     -0.530642000
H        4.744347000      1.813870000     -0.807657000
H        4.916029000      0.626335000     -2.107468000
H        5.248071000      2.338810000     -2.427698000
H        8.686751000      0.676448000     -2.207451000
H        7.655745000      1.637760000     -3.277503000
H        7.244670000     -0.049661000     -2.932349000
H        5.115894000      2.563406000      4.718290000
H        6.736078000      2.117417000      4.187848000
H        2.784671000      5.472830000      1.249310000
H        3.939045000      4.580193000     -0.620411000
H        2.319433000      3.909482000     -0.599091000
H        0.435001000      5.134480000      0.547701000
H        0.681253000      6.779038000      1.149489000
H        0.549947000      6.490804000     -0.587212000
H        2.946918000      4.423355000     -2.916431000
H        1.669050000      5.552212000     -2.462606000
H        3.350754000      6.091662000     -2.513143000
H        2.431526000     -0.403658000     -4.475182000
H        1.315075000     -1.749864000     -4.610004000
H       -1.013584000     -1.448788000     -3.278153000
H        2.524131000      0.844295000     -2.469012000
H       -1.836348000     -1.000599000     -1.014190000
H        1.715871000      1.292681000     -0.193427000
H       -5.985084000     -4.937778000     -2.612381000
H       -5.530232000     -3.725249000     -1.432154000
H       -3.874773000     -6.244758000     -1.996392000
H       -3.625760000     -4.713462000     -2.835834000
H       -3.366537000     -5.060960000      0.201965000
H       -3.078319000     -3.578311000     -0.728096000
H       -1.568226000     -5.901954000     -1.665090000
H       -1.413160000     -3.084951000      0.574215000
H        0.286938000     -3.263891000      0.745679000
H        0.660261000     -5.956131000     -1.456137000
H        1.486043000     -4.781547000     -0.507101000
H       -5.789616000     -1.799959000      2.326954000
H       -6.932942000     -2.499215000      3.463900000
H       -6.254622000     -2.119762000      6.205704000
H       -2.336422000     -0.653091000      5.541232000
H       -4.159066000     -1.128279000      7.259934000
H        0.066103000      1.127082000      1.363880000
H       -2.578779000      0.316101000      0.686072000
H       -1.129828000     -1.353955000      2.406558000
H       -4.007937000      1.783674000      1.812544000
H       -4.483497000      3.394759000      3.639514000
H       -0.671308000      2.495247000      5.414861000
H       -0.199836000      0.887729000      3.618479000
H       -2.180109000      4.037515000      6.221544000
H       -3.251005000     -1.378494000      3.295747000

>forward (S) TS2 -3636.70029929
C       -2.399675000      5.439877000     -3.851349000
H       -2.489556000      4.621982000     -4.566099000
H       -2.260853000      6.378284000     -4.388728000
H       -3.306062000      5.497195000     -3.248694000
C       -7.940165000     -1.087468000     -2.431741000
H       -8.636108000     -1.482255000     -3.172231000
H       -8.202567000     -1.472460000     -1.446219000
H       -6.926253000     -1.395780000     -2.684882000
C        8.869939000     -2.062586000      0.702522000
H        9.262619000     -1.627598000      1.621828000
H        8.130252000     -1.389566000      0.269108000
H        9.684925000     -2.211440000     -0.005969000
C        7.413783000      2.816938000     -0.352662000
H        8.450602000      2.622942000     -0.077700000
H        7.368765000      3.686780000     -1.008279000
H        6.830094000      3.009890000      0.547282000
C        5.537160000      3.200611000      2.951879000
H        6.091391000      2.778249000      2.113331000
H        4.490979000      3.321458000      2.671251000
H        5.958130000      4.172122000      3.212167000
C        3.071547000      7.300255000      0.522900000
H        4.146221000      7.135662000      0.445708000
H        2.722216000      7.836292000     -0.359704000
H        2.857018000      7.889537000      1.414416000
C        0.794456000      0.365664000     -5.572008000
H        1.243683000      0.114541000     -6.533282000
H       -0.249794000      0.053762000     -5.566811000
H        0.853414000      1.442442000     -5.414065000
C       -5.918317000     -5.720679000     -0.986314000
H       -6.962810000     -5.429163000     -0.876324000
H       -5.864907000     -6.754328000     -1.329195000
H       -5.412191000     -5.630485000     -0.025468000
C       -5.314377000     -4.153415000      2.430833000
H       -5.782466000     -4.394800000      1.476312000
H       -4.233590000     -4.106589000      2.306593000
H       -5.562730000     -4.925872000      3.160350000
N        6.737678000     -5.287868000     -1.797933000
O        5.430689000      0.395102000      2.467246000
S       -2.891826000      3.622066000     -1.141528000
C       -1.231061000      5.183490000     -2.896967000
N       -1.501474000     -4.656795000     -1.166519000
O        4.400754000      0.119803000      4.466816000
S       -6.281048000      0.796292000     -4.688936000
C       -1.345413000      3.869088000     -2.116242000
N       -0.756334000     -3.838430000      0.883570000
O       -2.119437000     -1.595895000      1.996220000
C       -2.770359000      4.931027000      0.127402000
N        0.683617000     -5.004495000     -0.499774000
O       -3.895064000      3.423994000      5.550744000
N       -3.647986000     -1.919419000      4.008622000
C       -8.032420000      0.444633000     -2.438495000
N       -4.171956000     -1.871511000      6.116097000
C       -7.886588000      1.073151000     -3.828700000
N       -0.747336000      0.493509000      0.779066000
C       -5.170267000      1.831199000     -3.671823000
C        8.206815000     -3.410291000      1.060455000
C        7.391363000     -4.010962000     -0.048406000
C        7.753587000     -5.029978000     -0.895818000
C        6.063016000     -3.608408000     -0.449347000
C        5.687408000     -4.434451000     -1.550779000
C        5.153775000     -2.639520000      0.019396000
C        4.446237000     -4.315663000     -2.186497000
C        3.919182000     -2.522910000     -0.611780000
C        3.569714000     -3.348449000     -1.703492000
C        6.863795000      1.575132000     -1.076941000
C        5.392912000      1.753862000     -1.470332000
C        7.721972000      1.219818000     -2.297919000
C        5.607278000      2.165252000      4.083415000
C        5.089068000      0.757023000      3.630031000
C        2.377168000      5.931742000      0.631927000
C        2.841700000      4.957155000     -0.473578000
C        0.852047000      6.083264000      0.685129000
C        2.665559000      5.445695000     -1.916260000
C        1.522859000     -0.391602000     -4.441882000
C        0.907998000     -0.195343000     -3.068074000
C       -0.405788000     -0.603846000     -2.780930000
C        1.640739000      0.391367000     -2.027939000
C       -0.980353000     -0.419139000     -1.522725000
C        1.088852000      0.574065000     -0.762442000
C       -0.230871000      0.183885000     -0.504533000
C       -5.245731000     -4.788266000     -2.009688000
C       -3.725124000     -4.971673000     -2.139337000
C       -2.933416000     -4.412084000     -0.951903000
C       -0.529968000     -4.479627000     -0.267161000
C       -5.777753000     -2.769705000      2.930654000
C       -4.976908000     -2.316103000      4.111924000
C       -5.303022000     -2.282579000      5.441946000
C       -3.190019000     -1.661579000      5.230529000
C       -1.984976000      0.349294000      1.247624000
C       -2.424501000      1.116764000      2.413512000
C       -3.801212000      1.367930000      2.565445000
C       -4.279081000      2.140885000      3.613127000
C       -3.379870000      2.675707000      4.547503000
C       -2.004408000      2.423431000      4.420073000
C       -1.536024000      1.656358000      3.361952000
H       -0.284210000      5.144884000     -3.451036000
H       -1.139442000      6.020908000     -2.194537000
H       -0.492450000      3.745380000     -1.442739000
H       -1.338860000      3.017208000     -2.805232000
H       -3.683722000      4.868451000      0.724888000
H       -2.717457000      5.925558000     -0.321470000
H       -1.911678000      4.773775000      0.783836000
H       -7.289137000      0.874645000     -1.755388000
H       -9.013260000      0.754553000     -2.052796000
H       -8.635209000      0.655704000     -4.511168000
H       -8.057348000      2.154010000     -3.784066000
H       -4.179708000      1.784047000     -4.130956000
H       -5.099386000      1.459097000     -2.647616000
H       -5.502563000      2.872421000     -3.661897000
H        8.979713000     -4.121719000      1.375234000
H        7.559359000     -3.255023000      1.932813000
H        8.668706000     -5.605591000     -0.927122000
H        5.399094000     -1.981009000      0.850682000
H        4.183750000     -4.949278000     -3.029453000
H        3.214298000     -1.771485000     -0.268488000
H        2.601849000     -3.221197000     -2.179736000
H        6.768646000     -5.988491000     -2.523300000
H        6.911242000      0.737901000     -0.367759000
H        4.773834000      1.953032000     -0.589034000
H        5.005320000      0.849405000     -1.953848000
H        5.268038000      2.589562000     -2.171619000
H        8.767740000      1.049960000     -2.016331000
H        7.706879000      2.029833000     -3.039214000
H        7.359365000      0.311063000     -2.792528000
H        5.034367000      2.486329000      4.961947000
H        6.651092000      2.050134000      4.413151000
H        2.690615000      5.483919000      1.585981000
H        3.902626000      4.728967000     -0.308464000
H        2.306159000      4.006080000     -0.348295000
H        0.365341000      5.111661000      0.824958000
H        0.549165000      6.728511000      1.518206000
H        0.454752000      6.530273000     -0.233372000
H        2.952207000      4.661263000     -2.625507000
H        1.628956000      5.720951000     -2.135788000
H        3.291460000      6.318566000     -2.129237000
H        2.574592000     -0.089720000     -4.405438000
H        1.518138000     -1.462702000     -4.684510000
H       -1.001900000     -1.073967000     -3.558833000
H        2.662372000      0.712794000     -2.205120000
H       -2.003427000     -0.737228000     -1.354385000
H        1.680349000      1.032482000      0.025775000
H       -5.696487000     -4.950366000     -2.995389000
H       -5.457493000     -3.742283000     -1.750352000
H       -3.489205000     -6.038029000     -2.254242000
H       -3.375031000     -4.467488000     -3.049165000
H       -3.231808000     -4.887470000     -0.011878000
H       -3.115840000     -3.334824000     -0.854483000
H       -1.231906000     -5.071012000     -2.050475000
H       -1.487263000     -3.126279000      1.022704000
H        0.008659000     -3.796257000      1.544413000
H        0.849099000     -5.567737000     -1.321630000
H        1.497255000     -4.646408000     -0.017878000
H       -5.674940000     -2.034904000      2.123278000
H       -6.835233000     -2.790407000      3.209480000
H       -6.222443000     -2.516804000      5.954260000
H       -2.197221000     -1.320921000      5.477635000
H       -4.090003000     -1.745212000      7.117747000
H       -0.072122000      0.938748000      1.391517000
H       -2.744469000      0.065671000      0.533931000
H       -1.264229000     -1.561101000      2.455460000
H       -4.501395000      0.962864000      1.840773000
H       -5.338742000      2.346391000      3.720288000
H       -1.306112000      2.831275000      5.146181000
H       -0.465904000      1.477058000      3.297029000
H       -3.179174000      3.757473000      6.114528000
H       -2.995270000     -1.780792000      3.051014000

>forward (S) products -3636.73028510
C        2.695608000     -5.140902000     -4.359884000
H        2.839236000     -4.258331000     -4.983067000
H        2.541371000     -6.013174000     -4.995509000
H        3.578307000     -5.295277000     -3.739385000
C        8.416638000      0.983423000     -2.105689000
H        9.151166000      1.424148000     -2.779956000
H        8.659044000      1.254841000     -1.078088000
H        7.423673000      1.355745000     -2.355867000
C       -8.444163000      2.294424000      0.604827000
H       -8.883474000      1.783482000      1.461852000
H       -7.715038000      1.640663000      0.126501000
H       -9.228732000      2.547050000     -0.108699000
C       -7.130139000     -2.505045000     -0.905682000
H       -8.168029000     -2.299501000     -0.643473000
H       -7.094257000     -3.304324000     -1.646192000
H       -6.584757000     -2.811950000     -0.013378000
C       -5.382142000     -3.298558000      2.396380000
H       -5.891890000     -2.771106000      1.589776000
H       -4.332052000     -3.431229000      2.136420000
H       -5.846500000     -4.274287000      2.541882000
C       -2.984900000     -7.222070000     -0.368689000
H       -4.049683000     -7.008233000     -0.460756000
H       -2.625315000     -7.678332000     -1.291124000
H       -2.822245000     -7.907515000      0.463067000
C       -0.252836000      0.204689000     -5.641241000
H       -0.659732000      0.570407000     -6.584464000
H        0.801208000      0.473048000     -5.572349000
H       -0.355962000     -0.879418000     -5.597541000
C        6.515276000      5.520330000     -0.249762000
H        7.544299000      5.178281000     -0.139145000
H        6.511000000      6.585027000     -0.485192000
H        5.973909000      5.352369000      0.680914000
C        5.739256000      3.636654000      2.966897000
H        6.248010000      3.955867000      2.057129000
H        4.662353000      3.645470000      2.806026000
H        5.990356000      4.320014000      3.779715000
N       -6.547215000      5.798703000     -1.632215000
O       -4.496018000      0.041239000      3.337170000
S        3.060858000     -3.562204000     -1.452366000
C        1.489858000     -4.945272000     -3.435843000
N        2.050653000      4.898777000     -0.766202000
O       -3.251412000     -1.539070000      2.304480000
S        6.788580000     -0.581810000     -4.607023000
C        1.567992000     -3.712455000     -2.527421000
N        1.151580000      4.291218000      1.292211000
O        2.387393000      1.866760000      1.941409000
C        3.008428000     -5.111937000     -0.484797000
N       -0.090480000      5.557577000     -0.197857000
O        1.271528000     -3.688396000      6.513177000
N        3.924752000      1.444492000      4.239202000
C        8.451829000     -0.542904000     -2.262477000
N        4.449006000      0.834670000      6.290966000
C        8.334593000     -1.029800000     -3.711004000
N       -0.949934000     -1.017275000      0.966025000
C        5.563339000     -1.589874000     -3.699969000
C       -7.756511000      3.584052000      1.104557000
C       -7.018280000      4.347542000      0.039385000
C       -7.513514000      5.361423000     -0.746379000
C       -5.652754000      4.145152000     -0.386130000
C       -5.393811000      5.075749000     -1.436682000
C       -4.619108000      3.281599000      0.023872000
C       -4.151846000      5.156285000     -2.077505000
C       -3.383073000      3.361595000     -0.609057000
C       -3.152677000      4.286638000     -1.651319000
C       -6.557470000     -1.228711000     -1.560291000
C       -5.405108000     -1.569590000     -2.508910000
C       -7.654837000     -0.471563000     -2.323340000
C       -5.212283000     -2.267275000      3.525585000
C       -4.250601000     -1.131135000      3.020531000
C       -2.245814000     -5.902631000     -0.087552000
C       -2.631434000     -4.794556000     -1.092190000
C       -0.730456000     -6.120814000      0.001741000
C       -2.421007000     -5.128679000     -2.573641000
C       -1.070222000      0.884039000     -4.505851000
C       -0.961252000      0.347870000     -3.082462000
C        0.126734000      0.623101000     -2.235309000
C       -2.035449000     -0.363537000     -2.525703000
C        0.142487000      0.205936000     -0.901683000
C       -2.046236000     -0.779675000     -1.194431000
C       -0.944631000     -0.512461000     -0.377795000
C        5.839241000      4.732225000     -1.385327000
C        4.350950000      5.059832000     -1.588003000
C        3.438353000      4.500859000     -0.490209000
C        1.038661000      4.894670000      0.106522000
C        6.148683000      2.196248000      3.333300000
C        5.288429000      1.625703000      4.421327000
C        5.623469000      1.248726000      5.698913000
C        3.456116000      0.969622000      5.381335000
C        0.154286000     -1.433422000      1.534786000
C        0.345761000     -1.994223000      2.840230000
C        1.683802000     -2.286170000      3.208978000
C        1.980535000     -2.848357000      4.435636000
C        0.935148000     -3.141905000      5.328683000
C       -0.400161000     -2.870237000      4.975415000
C       -0.694804000     -2.303023000      3.749710000
H        0.572132000     -4.840879000     -4.029102000
H        1.351189000     -5.842651000     -2.820675000
H        0.678895000     -3.654256000     -1.892503000
H        1.595147000     -2.796094000     -3.127725000
H        3.867825000     -5.084012000      0.190325000
H        3.101487000     -5.990981000     -1.126680000
H        2.096271000     -5.183833000      0.111257000
H        7.667930000     -1.005105000     -1.649799000
H        9.405002000     -0.929635000     -1.876633000
H        9.134139000     -0.594730000     -4.321072000
H        8.445179000     -2.118319000     -3.761552000
H        4.605800000     -1.464401000     -4.211529000
H        5.453144000     -1.257451000     -2.665599000
H        5.834560000     -2.648485000     -3.719978000
H       -8.513749000      4.234390000      1.559071000
H       -7.057345000      3.322636000      1.908448000
H       -8.494369000      5.817206000     -0.743563000
H       -4.779888000      2.559316000      0.820270000
H       -3.979119000      5.868572000     -2.879687000
H       -2.582484000      2.692901000     -0.307199000
H       -2.179398000      4.313568000     -2.133396000
H       -6.670837000      6.537049000     -2.308871000
H       -6.175107000     -0.565126000     -0.772256000
H       -4.610051000     -2.122556000     -1.998503000
H       -4.973914000     -0.662816000     -2.944312000
H       -5.762678000     -2.196507000     -3.336144000
H       -8.467852000     -0.163498000     -1.656674000
H       -8.091626000     -1.104212000     -3.107275000
H       -7.259390000      0.429307000     -2.806845000
H       -4.752171000     -2.726839000      4.412530000
H       -6.147528000     -1.800463000      3.849180000
H       -2.578280000     -5.549077000      0.898948000
H       -3.688934000     -4.542900000     -0.936470000
H       -2.065904000     -3.887049000     -0.842322000
H       -0.215623000     -5.193669000      0.277948000
H       -0.485916000     -6.873001000      0.761034000
H       -0.312078000     -6.470858000     -0.948905000
H       -2.646032000     -4.258630000     -3.200526000
H       -1.389578000     -5.426775000     -2.787115000
H       -3.074863000     -5.942937000     -2.903235000
H       -2.129040000      0.839928000     -4.782402000
H       -0.808120000      1.949728000     -4.492882000
H        0.968690000      1.200220000     -2.608805000
H       -2.896073000     -0.585329000     -3.145837000
H        0.983866000      0.472215000     -0.268562000
H       -2.899072000     -1.311676000     -0.787299000
H        6.364302000      4.933791000     -2.326194000
H        5.947482000      3.654756000     -1.202814000
H        4.215654000      6.148217000     -1.642169000
H        4.018078000      4.649371000     -2.550320000
H        3.716112000      4.887960000      0.494943000
H        3.514721000      3.407815000     -0.452705000
H        1.851334000      5.255882000     -1.692157000
H        1.782291000      3.490501000      1.465139000
H        0.386112000      4.398669000      1.944637000
H       -0.148719000      6.115265000     -1.037555000
H       -0.958140000      5.335857000      0.270343000
H        6.062912000      1.562474000      2.441032000
H        7.197962000      2.161193000      3.644343000
H        6.564986000      1.240812000      6.225695000
H        2.429525000      0.707901000      5.590508000
H        4.347219000      0.490999000      7.236722000
H       -1.892153000     -1.083796000      1.483193000
H        1.049863000     -1.360292000      0.922391000
H        1.568988000      1.409346000      2.180047000
H        2.488916000     -2.059826000      2.515539000
H        3.002178000     -3.071975000      4.722562000
H       -1.200304000     -3.116061000      5.668959000
H       -1.728840000     -2.114939000      3.465197000
H        0.472720000     -3.862758000      7.037305000
H        2.977101000      1.736012000      2.736294000

>forward (R) reactants -3636.72452112
C       -3.991148000      6.018057000     -1.978826000
H       -4.135701000      5.319469000     -2.802826000
H       -4.030769000      7.039661000     -2.357526000
H       -4.777959000      5.874518000     -1.238326000
C       -8.611604000     -1.243289000     -0.864026000
H       -9.391231000     -1.592329000     -1.541426000
H       -8.661247000     -1.807685000      0.067274000
H       -7.635915000     -1.389163000     -1.326526000
C        8.508532000     -0.772100000     -0.682426000
H        9.019057000     -0.446839000      0.224274000
H        7.648782000     -0.127934000     -0.866326000
H        9.194837000     -0.711953000     -1.527226000
C        6.475199000      4.013756000     -0.613926000
H        7.557090000      3.898573000     -0.547026000
H        6.240272000      4.965874000     -1.090126000
H        6.045797000      3.992888000      0.387574000
C        5.187771000      3.649154000      2.963574000
H        5.618854000      3.431921000      1.985974000
H        4.101974000      3.692437000      2.879774000
H        5.563244000      4.608625000      3.320274000
C        1.988287000      7.773199000      1.721874000
H        3.042385000      7.747219000      1.445874000
H        1.443435000      8.399241000      1.015074000
H        1.885318000      8.184607000      2.725974000
C       -0.728880000      1.682107000     -5.055826000
H       -0.437183000      1.640285000     -6.105626000
H       -1.725012000      1.255784000     -4.938626000
H       -0.735500000      2.719608000     -4.722026000
C       -5.975652000     -5.784891000     -0.600626000
H       -7.005241000     -5.636212000     -0.275226000
H       -5.895325000     -6.737797000     -1.124426000
H       -5.316952000     -5.791341000      0.267474000
C       -4.912671000     -4.722572000      2.897874000
H       -5.519981000     -4.861025000      2.003174000
H       -3.879056000     -4.533051000      2.612474000
H       -4.960640000     -5.624568000      3.509974000
N        6.822300000     -3.823323000     -3.643826000
O        3.496780000      1.338292000      3.226388000
S       -3.777198000      3.914149000      0.597476000
C       -2.649367000      5.788942000     -1.278844000
N       -1.752917000     -4.640231000     -1.867790000
O        5.319686000      0.112295000      3.783265000
S       -7.466000000      1.154344000     -2.948316000
C       -2.486484000      4.412713000     -0.628919000
N       -0.413339000     -3.954371000     -0.094455000
O       -1.409430000     -2.831466000      2.668942000
C       -3.727322000      5.271183000      1.821068000
N        0.539381000     -4.469557000     -2.133460000
O        4.816995000     -4.044364000      3.508405000
N       -3.934862000     -1.708113000      2.818129000
C       -8.831409000      0.249871000     -0.586210000
N       -5.315141000     -0.093877000      2.479875000
C       -8.943440000      1.111715000     -1.848652000
N       -1.254981000      1.282008000      1.388008000
C       -6.300400000      2.114983000     -1.920738000
C        8.037795000     -2.232669000     -0.504408000
C        7.286899000     -2.779910000     -1.688413000
C        7.801718000     -3.543113000     -2.709584000
C        5.893252000     -2.575329000     -2.010874000
C        5.640309000     -3.243458000     -3.246678000
C        4.832151000     -1.903619000     -1.375886000
C        4.379055000     -3.243360000     -3.853723000
C        3.575953000     -1.902911000     -1.974496000
C        3.353483000     -2.561071000     -3.204777000
C        5.914956000      2.860587000     -1.465823000
C        4.390244000      2.943468000     -1.597252000
C        6.583533000      2.822385000     -2.846724000
C        5.488643000      2.495926000      3.930385000
C        4.693682000      1.193300000      3.602753000
C        1.449365000      6.332309000      1.701380000
C        1.787167000      5.604876000      0.380699000
C       -0.047329000      6.294214000      2.033060000
C        1.313429000      6.294292000     -0.904386000
C        0.235218000      0.857168000     -4.179874000
C       -0.137642000      0.882767000     -2.706136000
C       -1.464978000      0.712893000     -2.280496000
C        0.825428000      1.107293000     -1.712970000
C       -1.820086000      0.819919000     -0.938342000
C        0.484382000      1.212467000     -0.361904000
C       -0.854570000      1.109471000      0.039205000
C       -5.580397000     -4.641279000     -1.550225000
C       -4.175501000     -4.760647000     -2.160000000
C       -3.033870000     -4.599042000     -1.150486000
C       -0.551675000     -4.347359000     -1.362692000
C       -5.416269000     -3.549338000      3.762170000
C       -5.188203000     -2.187703000      3.184144000
C       -6.058320000     -1.154883000      2.961775000
C       -4.030770000     -0.446169000      2.401167000
C       -0.401400000     -2.136402000      2.906268000
C        0.941332000     -2.650766000      3.051211000
C        2.029937000     -1.760297000      3.205375000
C        3.324854000     -2.229899000      3.352790000
C        3.544925000     -3.617410000      3.357091000
C        2.474300000     -4.524861000      3.209978000
C        1.187658000     -4.042742000      3.058773000
H       -1.822701000      5.897795000     -1.992626000
H       -2.499174000      6.568683000     -0.522191000
H       -1.509740000      4.335353000     -0.144727000
H       -2.538100000      3.621976000     -1.383419000
H       -4.448749000      5.012090000      2.600424000
H       -4.026454000      6.221470000      1.373608000
H       -2.738959000      5.367456000      2.273749000
H       -8.032737000      0.637879000      0.059466000
H       -9.766456000      0.385817000     -0.025915000
H       -9.747278000      0.734836000     -2.490691000
H       -9.195132000      2.145687000     -1.589979000
H       -5.408030000      2.288054000     -2.527361000
H       -6.009187000      1.569185000     -1.019956000
H       -6.726540000      3.082774000     -1.643622000
H        8.910573000     -2.866801000     -0.307441000
H        7.405649000     -2.295310000      0.390217000
H        8.807050000     -3.917759000     -2.846786000
H        4.990012000     -1.389447000     -0.431815000
H        4.212132000     -3.748844000     -4.800905000
H        2.756245000     -1.372349000     -1.498411000
H        2.366529000     -2.523238000     -3.658716000
H        6.959295000     -4.364173000     -4.484662000
H        6.153684000      1.918773000     -0.950908000
H        3.903366000      2.920468000     -0.616265000
H        4.002184000      2.103961000     -2.185433000
H        4.088051000      3.870274000     -2.102047000
H        7.672050000      2.724216000     -2.762248000
H        6.376949000      3.742803000     -3.408455000
H        6.218878000      1.979592000     -3.445462000
H        5.204731000      2.794238000      4.951147000
H        6.557777000      2.258547000      3.960863000
H        1.969585000      5.779743000      2.496566000
H        2.876064000      5.476443000      0.327379000
H        1.367206000      4.590958000      0.422078000
H       -0.411977000      5.261950000      2.085085000
H       -0.246516000      6.765218000      3.002998000
H       -0.643336000      6.827777000      1.283647000
H        1.527344000      5.668294000     -1.777790000
H        0.235652000      6.486706000     -0.897118000
H        1.818456000      7.253293000     -1.061181000
H        1.260657000      1.225999000     -4.291859000
H        0.243521000     -0.179221000     -4.547844000
H       -2.246830000      0.507176000     -3.006341000
H        1.865643000      1.233842000     -1.999588000
H       -2.859851000      0.702197000     -0.645398000
H        1.255148000      1.413019000      0.378888000
H       -6.298400000     -4.598505000     -2.377353000
H       -5.664578000     -3.679415000     -1.026307000
H       -4.072639000     -5.734177000     -2.657918000
H       -4.053770000     -3.992226000     -2.933603000
H       -3.058306000     -5.392821000     -0.394972000
H       -3.128350000     -3.634370000     -0.637228000
H       -1.781194000     -4.937515000     -2.835206000
H       -1.198236000     -3.828916000      0.528825000
H        0.501953000     -3.734662000      0.272636000
H        0.450538000     -4.702331000     -3.112028000
H        1.430986000     -4.100807000     -1.829318000
H       -6.486941000     -3.650241000      3.961804000
H       -4.913399000     -3.590425000      4.736584000
H       -7.122728000     -1.085440000      3.116826000
H       -3.199994000      0.164552000      2.067251000
H       -5.679324000      0.821752000      2.243183000
H       -1.991695000      1.985548000      1.458760000
H       -0.510231000     -1.043981000      3.016785000
H        1.890478000     -0.680509000      3.202502000
H        4.149300000     -1.515135000      3.476364000
H        2.666553000     -5.595068000      3.227402000
H        0.353230000     -4.729808000      2.958951000
H        4.842494000     -5.014326000      3.508816000
H       -3.020055000     -2.208314000      2.836927000
H       -0.480304000      1.575685000      1.976851000

>forward (R) TS1 -3636.70706468
C       -2.920512000      5.869139000     -3.028789000
H       -3.118858000      5.091453000     -3.766192000
H       -2.833723000      6.832705000     -3.531447000
H       -3.739679000      5.906632000     -2.310754000
C       -8.360307000     -0.649439000     -1.230093000
H       -9.154279000     -0.995179000     -1.892355000
H       -8.500292000     -1.082453000     -0.239523000
H       -7.394244000     -0.957470000     -1.628832000
C        8.691304000     -2.013669000     -0.372481000
H        9.208657000     -1.633186000      0.508492000
H        7.915338000     -1.308841000     -0.670868000
H        9.404281000     -2.135744000     -1.188005000
C        7.209149000      2.933859000     -0.979718000
H        8.268762000      2.711746000     -0.852765000
H        7.096963000      3.837672000     -1.578903000
H        6.751200000      3.086750000     -0.002615000
C        5.785381000      3.167347000      2.556845000
H        6.217473000      2.782536000      1.632755000
H        4.714278000      3.316845000      2.421799000
H        6.256063000      4.118020000      2.808797000
C        3.108505000      7.422293000      0.681737000
H        4.160535000      7.247651000      0.456555000
H        2.658456000      8.008870000     -0.119351000
H        3.023411000      7.966432000      1.622348000
C       -0.079613000      0.850726000     -5.406943000
H        0.235907000      0.644792000     -6.430151000
H       -1.120428000      0.552982000     -5.281168000
H        0.021031000      1.916763000     -5.203693000
C       -6.261751000     -5.379220000     -0.297891000
H       -7.277047000     -5.079983000     -0.037746000
H       -6.274133000     -6.393916000     -0.696749000
H       -5.633491000     -5.346731000      0.591917000
C       -5.187976000     -4.003036000      3.086053000
H       -5.780754000     -4.187334000      2.189876000
H       -4.131731000     -3.964168000      2.824203000
H       -5.355066000     -4.809592000      3.801674000
N        6.525630000     -5.201362000     -2.883256000
O        3.969638000      1.024866000      2.688582000
S       -3.003810000      3.887832000     -0.358965000
C       -1.631051000      5.557348000     -2.262928000
N       -1.890414000     -4.657334000     -1.232305000
O        4.519977000      0.512032000      4.823896000
S       -6.938374000      1.340405000     -3.566254000
C       -1.623309000      4.203527000     -1.543570000
N       -0.814744000     -4.153677000      0.756532000
O       -2.011887000     -1.730124000      1.699055000
C       -2.837170000      5.266437000      0.829831000
N        0.350571000     -5.178327000     -0.968124000
O        0.856261000     -0.034593000      7.244717000
N       -4.322161000     -0.972588000      2.245006000
C       -8.433188000      0.882164000     -1.156640000
N       -5.959250000      0.408712000      1.807066000
C       -8.440063000      1.572764000     -2.525112000
N       -0.775621000      0.344905000      1.123853000
C       -5.733323000      2.365125000     -2.652285000
C        8.060089000     -3.379106000     -0.020744000
C        7.205780000     -3.972400000     -1.107832000
C        7.580800000     -4.912266000     -2.038480000
C        5.824779000     -3.659737000     -1.394625000
C        5.432619000     -4.452381000     -2.514396000
C        4.877226000     -2.799077000     -0.810060000
C        4.140407000     -4.402205000     -3.051223000
C        3.592112000     -2.747038000     -1.339774000
C        3.227585000     -3.539568000     -2.450794000
C        6.545510000      1.739444000     -1.689281000
C        5.022364000      1.896966000     -1.763618000
C        7.149482000      1.517859000     -3.082136000
C        5.869864000      2.137384000      3.699764000
C        4.671634000      1.128176000      3.731783000
C        2.410384000      6.057478000      0.813596000
C        2.706659000      5.135899000     -0.390700000
C        0.908788000      6.222062000      1.077226000
C        2.344666000      5.698784000     -1.770297000
C        0.788353000      0.027546000     -4.434041000
C        0.363306000      0.129364000     -2.981817000
C       -0.916992000     -0.276317000     -2.567893000
C        1.243316000      0.617672000     -2.007114000
C       -1.308695000     -0.199474000     -1.231996000
C        0.873400000      0.694089000     -0.663543000
C       -0.405816000      0.289119000     -0.285888000
C       -5.719158000     -4.419777000     -1.370959000
C       -4.275330000     -4.708181000     -1.811149000
C       -3.240724000     -4.353591000     -0.740910000
C       -0.782638000     -4.646873000     -0.486355000
C       -5.545413000     -2.667322000      3.764772000
C       -5.463359000     -1.447736000      2.893845000
C       -6.484231000     -0.575684000      2.613794000
C       -4.662082000      0.142198000      1.602734000
C       -0.837591000     -1.137366000      1.943335000
C       -0.417165000     -0.821375000      3.358072000
C        0.927229000     -0.489610000      3.608090000
C        1.384398000     -0.219049000      4.892412000
C        0.479544000     -0.281568000      5.961388000
C       -0.864751000     -0.609126000      5.733795000
C       -1.304824000     -0.876976000      4.439874000
H       -0.774518000      5.552659000     -2.949429000
H       -1.432826000      6.356078000     -1.538124000
H       -0.677189000      4.059237000     -1.013997000
H       -1.718431000      3.385369000     -2.266249000
H       -3.633315000      5.137506000      1.567846000
H       -2.972683000      6.233681000      0.340780000
H       -1.874119000      5.241671000      1.343542000
H       -7.609908000      1.277988000     -0.547280000
H       -9.358842000      1.180573000     -0.645912000
H       -9.260005000      1.182435000     -3.137831000
H       -8.604419000      2.649970000     -2.415390000
H       -4.801266000      2.349348000     -3.222104000
H       -5.538190000      1.966386000     -1.654416000
H       -6.076459000      3.399969000     -2.573006000
H        8.860279000     -4.083873000      0.235241000
H        7.454616000     -3.263523000      0.887195000
H        8.531778000     -5.411345000     -2.166450000
H        5.143797000     -2.180496000      0.042548000
H        3.865134000     -5.010592000     -3.908364000
H        2.859616000     -2.075176000     -0.901893000
H        2.218773000     -3.467271000     -2.848196000
H        6.556345000     -5.862746000     -3.644885000
H        6.752213000      0.842997000     -1.086881000
H        4.587298000      1.998176000     -0.763101000
H        4.563100000      1.024049000     -2.242333000
H        4.745104000      2.784181000     -2.347607000
H        8.234936000      1.373831000     -3.029720000
H        6.961807000      2.381853000     -3.732935000
H        6.720071000      0.635164000     -3.570321000
H        5.880824000      2.642175000      4.673677000
H        6.803870000      1.559354000      3.659198000
H        2.839102000      5.557186000      1.693457000
H        3.776661000      4.891203000     -0.381812000
H        2.180014000      4.183643000     -0.239376000
H        0.429204000      5.248780000      1.231400000
H        0.730745000      6.824572000      1.975643000
H        0.400811000      6.721700000      0.244216000
H        2.519437000      4.949953000     -2.551046000
H        1.292543000      5.995197000     -1.832497000
H        2.949721000      6.575870000     -2.022730000
H        1.836746000      0.330578000     -4.520412000
H        0.746056000     -1.026784000     -4.738407000
H       -1.621874000     -0.660632000     -3.300240000
H        2.237184000      0.942164000     -2.298437000
H       -2.301467000     -0.515181000     -0.929815000
H        1.574812000      1.069942000      0.076936000
H       -6.363449000     -4.472710000     -2.256059000
H       -5.783904000     -3.384336000     -1.009986000
H       -4.172205000     -5.769281000     -2.073762000
H       -4.048569000     -4.130533000     -2.716342000
H       -3.410650000     -4.922968000      0.178745000
H       -3.314234000     -3.288396000     -0.490201000
H       -1.796420000     -4.939033000     -2.199742000
H       -1.482637000     -3.424653000      1.034055000
H        0.017102000     -4.238042000      1.325420000
H        0.359088000     -5.652683000     -1.859720000
H        1.243640000     -4.956772000     -0.550093000
H       -6.567573000     -2.705747000      4.154526000
H       -4.891041000     -2.534399000      4.635665000
H       -7.516521000     -0.574072000      2.925318000
H       -4.008305000      0.749605000      0.997044000
H       -6.462925000      1.201627000      1.428787000
H       -1.692434000      0.780285000      1.252715000
H       -0.015432000     -1.632778000      1.410872000
H        1.658669000     -0.419632000      2.804376000
H        2.445368000      0.024884000      5.032444000
H       -1.547610000     -0.656617000      6.576292000
H       -2.344072000     -1.143732000      4.278544000
H        1.803118000      0.176596000      7.257592000
H       -3.137302000     -1.371597000      2.108751000
H       -0.108065000      0.934767000      1.627825000

>forward (R) Int1 -3636.71190611
C       -3.009133000      5.890692000     -3.005143000
H       -3.209229000      5.108965000     -3.737784000
H       -2.930452000      6.852493000     -3.512493000
H       -3.823231000      5.927485000     -2.281329000
C       -8.405531000     -0.645070000     -1.139329000
H       -9.202682000     -0.997274000     -1.794325000
H       -8.536317000     -1.074493000     -0.145943000
H       -7.440973000     -0.950358000     -1.543782000
C        8.657982000     -1.927301000     -0.400092000
H        9.179952000     -1.540692000      0.475474000
H        7.876620000     -1.227324000     -0.695802000
H        9.365578000     -2.049578000     -1.220260000
C        7.148599000      3.010732000     -1.017456000
H        8.210121000      2.794032000     -0.897281000
H        7.027888000      3.911456000     -1.619628000
H        6.697053000      3.165685000     -0.037701000
C        5.749477000      3.252761000      2.528357000
H        6.176624000      2.866001000      1.602783000
H        4.676742000      3.396761000      2.400480000
H        6.217575000      4.206652000      2.772852000
C        3.039415000      7.487332000      0.654794000
H        4.090579000      7.316565000      0.422702000
H        2.580855000      8.068413000     -0.145472000
H        2.958637000      8.035081000      1.593688000
C       -0.162400000      0.875282000     -5.382654000
H        0.146632000      0.666436000     -6.407251000
H       -1.200888000      0.573299000     -5.248047000
H       -0.065214000      1.942626000     -5.184655000
C       -6.278416000     -5.361144000     -0.202419000
H       -7.293169000     -5.065465000      0.063840000
H       -6.289001000     -6.377578000     -0.596880000
H       -5.643870000     -5.321975000      0.682646000
C       -5.186479000     -3.965621000      3.167765000
H       -5.784888000     -4.156460000      2.276714000
H       -4.132354000     -3.923020000      2.898071000
H       -5.344638000     -4.769876000      3.887990000
N        6.563497000     -5.183390000     -2.891038000
O        3.958138000      1.086147000      2.700366000
S       -3.097809000      3.856273000     -0.382502000
C       -1.718826000      5.573047000     -2.243788000
N       -1.916761000     -4.815528000     -1.346419000
O        4.574864000      0.569354000      4.817166000
S       -7.137795000      1.310589000     -3.572374000
C       -1.711876000      4.203849000     -1.552635000
N       -0.645287000     -4.278686000      0.522160000
O       -1.739878000     -1.769527000      1.628484000
C       -2.923017000      5.199148000      0.845646000
N        0.323002000     -5.391167000     -1.261182000
O        0.907239000     -0.280812000      7.341396000
N       -4.253249000     -0.961893000      2.387392000
C       -8.474768000      0.886692000     -1.062217000
N       -5.870174000      0.454697000      1.880875000
C       -8.551988000      1.584046000     -2.424745000
N       -0.637621000      0.345820000      1.195191000
C       -5.806939000      2.209368000     -2.700704000
C        8.036055000     -3.294639000     -0.039338000
C        7.202859000     -3.912889000     -1.129334000
C        7.601711000     -4.867113000     -2.035366000
C        5.823802000     -3.619638000     -1.444704000
C        5.457532000     -4.438474000     -2.554567000
C        4.857965000     -2.757048000     -0.893698000
C        4.173746000     -4.413060000     -3.112621000
C        3.581365000     -2.728874000     -1.445300000
C        3.242153000     -3.547704000     -2.545416000
C        6.493850000      1.808051000     -1.719887000
C        4.971102000      1.956426000     -1.803514000
C        7.105540000      1.578608000     -3.108163000
C        5.857993000      2.231647000      3.676149000
C        4.684452000      1.196839000      3.727452000
C        2.344369000      6.121893000      0.798187000
C        2.636603000      5.193510000     -0.401857000
C        0.843512000      6.287179000      1.067442000
C        2.268201000      5.747609000     -1.783288000
C        0.725488000      0.064580000     -4.418928000
C        0.339810000      0.182672000     -2.957395000
C       -0.932755000     -0.205200000     -2.505180000
C        1.256115000      0.661104000     -2.011627000
C       -1.277564000     -0.135916000     -1.155891000
C        0.936255000      0.728136000     -0.655192000
C       -0.331398000      0.326158000     -0.241843000
C       -5.739190000     -4.405946000     -1.281092000
C       -4.327208000     -4.743812000     -1.786805000
C       -3.220469000     -4.454466000     -0.768816000
C       -0.748903000     -4.813895000     -0.699267000
C       -5.560770000     -2.629489000      3.837296000
C       -5.437487000     -1.408062000      2.971086000
C       -6.444053000     -0.527318000      2.655839000
C       -4.560177000      0.157436000      1.745041000
C       -0.590961000     -1.080886000      1.934715000
C       -0.231648000     -0.849423000      3.380291000
C        1.087632000     -0.466937000      3.684313000
C        1.497408000     -0.265864000      4.996624000
C        0.574315000     -0.451437000      6.034942000
C       -0.745627000     -0.828636000      5.749437000
C       -1.142714000     -1.026394000      4.429817000
H       -0.860641000      5.582922000     -2.928171000
H       -1.524549000      6.357577000     -1.502655000
H       -0.768309000      4.050506000     -1.020580000
H       -1.800087000      3.401979000     -2.294281000
H       -3.702077000      5.038560000      1.595529000
H       -3.077216000      6.180144000      0.390681000
H       -1.948637000      5.168654000      1.337958000
H       -7.619041000      1.276892000     -0.495620000
H       -9.371808000      1.187149000     -0.503921000
H       -9.423372000      1.222560000     -2.981847000
H       -8.675296000      2.665020000     -2.298610000
H       -4.931818000      2.195860000     -3.355370000
H       -5.543385000      1.726812000     -1.756733000
H       -6.089225000      3.249311000     -2.517348000
H        8.840497000     -3.987581000      0.234851000
H        7.418576000     -3.174490000      0.859935000
H        8.559395000     -5.359111000     -2.138132000
H        5.104790000     -2.118949000     -0.049557000
H        3.918566000     -5.041657000     -3.961345000
H        2.835310000     -2.055685000     -1.032943000
H        2.239570000     -3.494239000     -2.961166000
H        6.613322000     -5.858810000     -3.639233000
H        6.702777000      0.917431000     -1.109570000
H        4.531001000      2.068733000     -0.806415000
H        4.521267000      1.073991000     -2.273185000
H        4.691362000      2.834124000     -2.400498000
H        8.191226000      1.439313000     -3.049288000
H        6.917601000      2.436955000     -3.766273000
H        6.682056000      0.690550000     -3.591788000
H        5.863805000      2.743286000      4.646598000
H        6.803663000      1.673125000      3.635655000
H        2.777636000      5.627649000      1.679297000
H        3.707010000      4.950366000     -0.396036000
H        2.111720000      4.241388000     -0.242864000
H        0.364171000      5.315298000      1.231797000
H        0.669121000      6.896782000      1.961725000
H        0.331605000      6.779951000      0.232778000
H        2.442518000      4.994961000     -2.560462000
H        1.215037000      6.040704000     -1.843529000
H        2.869926000      6.624948000     -2.042522000
H        1.771918000      0.364203000     -4.535825000
H        0.674746000     -0.994159000     -4.706427000
H       -1.666328000     -0.574349000     -3.216436000
H        2.240529000      0.980258000     -2.336392000
H       -2.264430000     -0.439249000     -0.824482000
H        1.666546000      1.088935000      0.064470000
H       -6.416703000     -4.421354000     -2.142659000
H       -5.750727000     -3.374644000     -0.903730000
H       -4.281707000     -5.803735000     -2.070547000
H       -4.118556000     -4.161671000     -2.693499000
H       -3.367301000     -5.027155000      0.153019000
H       -3.226007000     -3.389252000     -0.507758000
H       -1.906194000     -5.140729000     -2.305104000
H       -1.304271000     -3.583641000      0.865785000
H        0.229989000     -4.364681000      1.020881000
H        0.237347000     -5.898512000     -2.130423000
H        1.255644000     -5.182576000     -0.930155000
H       -6.594498000     -2.671804000      4.196756000
H       -4.933796000     -2.503151000      4.729904000
H       -7.490238000     -0.513862000      2.918972000
H       -3.880366000      0.775210000      1.175715000
H       -6.340683000      1.262213000      1.493190000
H       -1.557236000      0.763309000      1.376368000
H        0.237445000     -1.562067000      1.409600000
H        1.838941000     -0.298681000      2.912529000
H        2.542016000      0.018807000      5.172079000
H       -1.445334000     -0.969346000      6.567017000
H       -2.166031000     -1.327016000      4.229717000
H        1.841596000     -0.025506000      7.396989000
H       -2.587086000     -1.473449000      2.091682000
H        0.037599000      0.951530000      1.673646000

>forward (R) Int2 -3636.72400220
C       -3.212637000      6.249216000     -2.528311000
H       -3.429079000      5.496790000     -3.286537000
H       -3.146793000      7.230534000     -2.998775000
H       -4.009594000      6.255721000     -1.784784000
C       -8.557515000     -0.365649000     -0.797885000
H       -9.369447000     -0.693106000     -1.447544000
H       -8.664584000     -0.834389000      0.180453000
H       -7.602400000     -0.652821000     -1.236566000
C        8.519866000     -1.643800000     -0.509013000
H        9.061824000     -1.291238000      0.368778000
H        7.731114000     -0.934128000     -0.758362000
H        9.208176000     -1.732101000     -1.349697000
C        6.991650000      3.311963000     -0.894402000
H        8.055905000      3.092681000     -0.807759000
H        6.855996000      4.235635000     -1.457353000
H        6.563025000      3.427070000      0.101014000
C        5.675725000      3.410485000      2.689945000
H        6.081451000      3.061557000      1.740018000
H        4.600149000      3.557408000      2.592984000
H        6.148495000      4.354813000      2.961115000
C        2.918420000      7.710893000      1.049813000
H        3.964025000      7.551463000      0.786628000
H        2.440680000      8.322391000      0.284181000
H        2.859123000      8.220811000      2.011345000
C       -0.417507000      1.337482000     -5.168935000
H       -0.132354000      1.170033000     -6.207956000
H       -1.452263000      1.028426000     -5.022198000
H       -0.316744000      2.396314000     -4.931041000
C       -6.404469000     -5.111131000     -0.098909000
H       -7.412994000     -4.828175000      0.202515000
H       -6.423304000     -6.111135000     -0.533058000
H       -5.749407000     -5.105898000      0.771947000
C       -5.235252000     -3.848329000      3.297591000
H       -5.854181000     -4.004806000      2.413891000
H       -4.187774000     -3.793061000      3.005247000
H       -5.375720000     -4.680821000      3.988816000
N        6.486149000     -4.835223000     -3.124965000
O        5.036889000      0.589383000      2.560868000
S       -3.286025000      4.220021000      0.097279000
C       -1.912376000      5.903115000     -1.797342000
N       -2.166769000     -5.136544000     -1.440115000
O        4.908557000      0.534444000      4.824333000
S       -7.281586000      1.682087000     -3.147576000
C       -1.923579000      4.531469000     -1.109690000
N       -0.954153000     -5.359276000      0.532520000
O       -1.991801000     -2.669802000      1.989092000
C       -2.970265000      5.484923000      1.378561000
N       -0.101168000     -6.177818000     -1.454103000
O        3.151098000     -1.140331000      5.517678000
N       -4.257111000     -0.875463000      2.763364000
C       -8.619771000      1.161608000     -0.656686000
N       -5.662164000      0.682881000      2.314298000
C       -8.695040000      1.913855000     -1.989922000
N       -1.210713000     -0.602207000      1.075257000
C       -5.955412000      2.574626000     -2.262346000
C        7.907538000     -3.026599000     -0.198014000
C        7.100131000     -3.603651000     -1.327633000
C        7.485862000     -4.592568000     -2.200762000
C        5.773363000     -3.205861000     -1.737969000
C        5.422494000     -4.000518000     -2.868961000
C        4.845157000     -2.263499000     -1.256565000
C        4.188165000     -3.873006000     -3.518008000
C        3.619095000     -2.133922000     -1.899912000
C        3.294763000     -2.930041000     -3.019588000
C        6.299380000      2.147562000     -1.627400000
C        4.784890000      2.367340000     -1.729199000
C        6.918336000      1.918192000     -3.012367000
C        5.967213000      2.409300000      3.820251000
C        5.233074000      1.058667000      3.704399000
C        2.232317000      6.337657000      1.157538000
C        2.496178000      5.456722000     -0.084166000
C        0.738774000      6.481849000      1.473721000
C        2.087932000      6.060714000     -1.433179000
C        0.530297000      0.489682000     -4.298252000
C        0.036032000      0.261712000     -2.891120000
C        0.359867000      1.122516000     -1.833766000
C       -0.780061000     -0.841636000     -2.608320000
C       -0.067641000      0.863753000     -0.531424000
C       -1.228566000     -1.099832000     -1.317283000
C       -0.846610000     -0.268510000     -0.254702000
C       -5.871481000     -4.157968000     -1.181630000
C       -4.552903000     -4.639392000     -1.809091000
C       -3.392185000     -4.632494000     -0.814018000
C       -1.073482000     -5.546744000     -0.787871000
C       -5.643912000     -2.567936000      4.055269000
C       -5.472194000     -1.290881000      3.296584000
C       -6.359520000     -0.291644000      3.003046000
C       -4.389584000      0.315042000      2.175325000
C       -0.817516000     -1.931113000      1.557101000
C        0.208483000     -1.848313000      2.658650000
C        1.477245000     -1.372756000      2.284754000
C        2.475273000     -1.140773000      3.215643000
C        2.228696000     -1.383983000      4.585286000
C        0.973280000     -1.904466000      4.961234000
C       -0.025652000     -2.124004000      4.009463000
H       -1.067687000      5.897998000     -2.498288000
H       -1.688026000      6.680889000     -1.057488000
H       -0.972201000      4.350542000     -0.601072000
H       -2.051769000      3.734324000     -1.850073000
H       -3.750926000      5.364776000      2.134484000
H       -3.037371000      6.496013000      0.970770000
H       -1.997099000      5.339414000      1.851912000
H       -7.760458000      1.523792000     -0.076540000
H       -9.513714000      1.443124000     -0.083826000
H       -9.567834000      1.577431000     -2.560310000
H       -8.815731000      2.989083000     -1.820217000
H       -5.082184000      2.578832000     -2.919521000
H       -5.684195000      2.076323000     -1.328704000
H       -6.245205000      3.608822000     -2.059545000
H        8.712803000     -3.724323000      0.061452000
H        7.276533000     -2.940393000      0.696038000
H        8.408741000     -5.155433000     -2.236764000
H        5.079605000     -1.646261000     -0.393534000
H        3.941796000     -4.485034000     -4.381512000
H        2.900290000     -1.403830000     -1.540230000
H        2.330005000     -2.801208000     -3.502436000
H        6.537979000     -5.510941000     -3.872476000
H        6.460664000      1.238807000     -1.030150000
H        4.334185000      2.482045000     -0.737358000
H        4.292783000      1.520091000     -2.221456000
H        4.556965000      3.269632000     -2.311859000
H        7.995044000      1.724201000     -2.942843000
H        6.781764000      2.798404000     -3.654334000
H        6.458210000      1.062491000     -3.519991000
H        5.714513000      2.848670000      4.791421000
H        7.046446000      2.199628000      3.853209000
H        2.691334000      5.812597000      2.007339000
H        3.567436000      5.219483000     -0.117254000
H        1.980067000      4.496524000      0.053784000
H        0.272830000      5.500720000      1.618758000
H        0.585289000      7.059801000      2.392644000
H        0.199442000      6.997684000      0.670800000
H        2.245625000      5.339055000     -2.242666000
H        1.032081000      6.349411000     -1.454238000
H        2.678069000      6.950924000     -1.674951000
H        1.519296000      0.961104000     -4.275741000
H        0.664646000     -0.486203000     -4.779291000
H        0.991626000      1.987077000     -2.021249000
H       -1.062143000     -1.514562000     -3.414841000
H        0.242607000      1.512353000      0.283830000
H       -1.858988000     -1.963442000     -1.127813000
H       -6.612869000     -4.069602000     -1.983483000
H       -5.739542000     -3.146266000     -0.774622000
H       -4.682473000     -5.656184000     -2.200876000
H       -4.290361000     -3.996699000     -2.658483000
H       -3.614565000     -5.256630000      0.056093000
H       -3.241034000     -3.601101000     -0.467528000
H       -2.151050000     -5.202433000     -2.450287000
H       -1.508507000     -4.674206000      1.033140000
H       -0.132284000     -5.704870000      1.010031000
H       -0.211815000     -6.424395000     -2.427358000
H        0.803104000     -6.327068000     -1.028800000
H       -6.693194000     -2.629609000      4.357143000
H       -5.058405000     -2.501102000      4.980656000
H       -7.408359000     -0.192390000      3.231096000
H       -3.608152000      0.866046000      1.677305000
H       -6.052341000      1.552175000      1.966765000
H       -0.904914000      0.112624000      1.728599000
H       -0.389590000     -2.469523000      0.706361000
H        1.681687000     -1.166274000      1.236459000
H        3.439881000     -0.738250000      2.906222000
H        0.788119000     -2.108737000      6.012008000
H       -0.990946000     -2.508508000      4.326544000
H        3.905042000     -0.533502000      5.137827000
H       -3.374937000     -1.395369000      2.794327000
H       -2.619816000     -2.582207000      1.253679000

>forward (R) TS2 -3636.69311748
C       -2.671383000      6.366752000     -2.369278000
H       -2.859578000      5.694798000     -3.206511000
H       -2.552050000      7.384927000     -2.740406000
H       -3.512191000      6.328908000     -1.676728000
C       -8.277259000     -0.212226000     -1.588416000
H       -9.055626000     -0.452958000     -2.312785000
H       -8.456109000     -0.766033000     -0.666658000
H       -7.304468000     -0.486809000     -1.995154000
C        8.712399000     -2.036816000     -0.415197000
H        9.207976000     -1.783912000      0.522342000
H        7.958586000     -1.283155000     -0.642575000
H        9.448726000     -2.068035000     -1.218419000
C        7.335876000      2.978033000     -0.420964000
H        8.386929000      2.719007000     -0.292802000
H        7.258403000      3.953605000     -0.901320000
H        6.849807000      3.013605000      0.553866000
C        5.804656000      2.784665000      3.072871000
H        6.259198000      2.512881000      2.119850000
H        4.741125000      2.972981000      2.926963000
H        6.283423000      3.684817000      3.459275000
C        3.262544000      7.301326000      1.685895000
H        4.318030000      7.134837000      1.470943000
H        2.848373000      7.995517000      0.954512000
H        3.156996000      7.721592000      2.686051000
C        0.156666000      1.636945000     -5.291922000
H        0.500949000      1.557737000     -6.323479000
H       -0.892604000      1.347635000     -5.236234000
H        0.269176000      2.665591000     -4.949718000
C       -6.291310000     -5.066075000     -1.214347000
H       -7.309048000     -4.781332000     -0.947560000
H       -6.308512000     -6.020520000     -1.741211000
H       -5.691184000     -5.161682000     -0.309785000
C       -5.302056000     -4.159838000      2.349088000
H       -5.869140000     -4.214676000      1.419629000
H       -4.237508000     -4.110012000      2.125514000
H       -5.505699000     -5.048044000      2.949242000
N        6.365525000     -4.810284000     -3.248090000
O        5.665373000      0.146861000      2.048727000
S       -2.927361000      4.152668000      0.110373000
C       -1.424491000      5.931990000     -1.595999000
N       -1.987122000     -4.836702000     -1.404249000
O        5.041932000     -0.653967000      4.074224000
S       -6.773969000      2.022041000     -3.628845000
C       -1.502021000      4.519329000     -1.006024000
N       -1.445228000     -4.649643000      0.846003000
O       -2.258104000     -2.019403000      1.198770000
C       -2.745090000      5.411592000      1.423290000
N       -0.371285000     -6.216750000     -0.486207000
O       -0.801003000     -1.362118000      7.347444000
N       -4.539960000     -1.085288000      1.902274000
C       -8.320206000      1.298277000     -1.317647000
N       -6.092493000      0.417448000      1.752113000
C       -8.285557000      2.159069000     -2.585615000
N       -0.365212000      0.008678000      1.081822000
C       -5.568160000      2.941731000     -2.610056000
C        8.051725000     -3.420024000     -0.236576000
C        7.158075000     -3.827522000     -1.371443000
C        7.436702000     -4.720595000     -2.377522000
C        5.828209000     -3.328564000     -1.632828000
C        5.363977000     -3.969359000     -2.819328000
C        4.985604000     -2.410147000     -0.975649000
C        4.096694000     -3.717407000     -3.357770000
C        3.727491000     -2.158502000     -1.512866000
C        3.288681000     -2.803901000     -2.689122000
C        6.657093000      1.902157000     -1.288881000
C        5.167216000      2.203540000     -1.493361000
C        7.376802000      1.733583000     -2.632878000
C        5.973137000      1.557206000      3.978231000
C        5.503446000      0.221819000      3.300603000
C        2.538592000      5.945736000      1.619406000
C        2.859985000      5.183455000      0.314524000
C        1.032405000      6.106805000      1.858675000
C        2.554253000      5.929297000     -0.989933000
C        1.034748000      0.682020000     -4.457491000
C        0.628527000      0.518349000     -3.010541000
C        0.788139000      1.555047000     -2.077154000
C        0.101459000     -0.693773000     -2.549465000
C        0.448385000      1.383940000     -0.738524000
C       -0.235440000     -0.886561000     -1.210130000
C       -0.057141000      0.155233000     -0.294781000
C       -5.641008000     -4.036974000     -2.154879000
C       -4.182322000     -4.408333000     -2.484602000
C       -3.232287000     -4.062464000     -1.330704000
C       -1.262383000     -5.224488000     -0.345436000
C       -5.723444000     -2.944063000      3.198677000
C       -5.667844000     -1.609968000      2.520554000
C       -6.645470000     -0.654450000      2.421654000
C       -4.822177000      0.133443000      1.446896000
C       -0.460698000     -1.144012000      1.744929000
C       -0.590911000     -1.182394000      3.197719000
C       -0.034450000     -2.277826000      3.879677000
C       -0.083431000     -2.362135000      5.264862000
C       -0.711208000     -1.345730000      5.997819000
C       -1.290667000     -0.253544000      5.330544000
C       -1.228823000     -0.175287000      3.949025000
H       -0.542327000      5.952289000     -2.248919000
H       -1.223077000      6.650978000     -0.792830000
H       -0.580184000      4.283712000     -0.467404000
H       -1.611005000      3.777594000     -1.804519000
H       -3.554360000      5.234060000      2.136589000
H       -2.850137000      6.423405000      1.025608000
H       -1.790142000      5.315061000      1.943533000
H       -7.500244000      1.589747000     -0.647715000
H       -9.249753000      1.549783000     -0.788837000
H       -9.104573000      1.871703000     -3.254023000
H       -8.425992000      3.217389000     -2.341665000
H       -4.634223000      2.976967000     -3.176429000
H       -5.378256000      2.442458000     -1.657367000
H       -5.906115000      3.965431000     -2.428509000
H        8.833289000     -4.176569000     -0.095910000
H        7.467185000     -3.405815000      0.692243000
H        8.326844000     -5.311306000     -2.546387000
H        5.301550000     -1.897780000     -0.068526000
H        3.761899000     -4.213344000     -4.264903000
H        3.071334000     -1.446173000     -1.021918000
H        2.301891000     -2.578197000     -3.081788000
H        6.331737000     -5.393263000     -4.070803000
H        6.723806000      0.954641000     -0.737845000
H        4.645153000      2.269095000     -0.532976000
H        4.679053000      1.416805000     -2.080743000
H        5.025497000      3.154482000     -2.024464000
H        8.433433000      1.477352000     -2.491996000
H        7.337492000      2.660810000     -3.220210000
H        6.920116000      0.939856000     -3.235725000
H        5.439686000      1.672616000      4.929719000
H        7.036766000      1.434186000      4.235072000
H        2.931169000      5.327576000      2.439144000
H        3.924724000      4.917885000      0.323995000
H        2.314593000      4.229554000      0.323486000
H        0.530131000      5.132649000      1.875691000
H        0.837675000      6.595315000      2.820652000
H        0.560033000      6.718829000      1.081674000
H        2.753185000      5.288490000     -1.856349000
H        1.508445000      6.248069000     -1.050417000
H        3.177349000      6.822749000     -1.101534000
H        2.071655000      1.038030000     -4.497607000
H        1.031537000     -0.305030000     -4.932579000
H        1.205833000      2.505743000     -2.396109000
H       -0.043852000     -1.511685000     -3.249864000
H        0.601101000      2.190347000     -0.027154000
H       -0.629434000     -1.844246000     -0.893527000
H       -6.213265000     -3.980561000     -3.087406000
H       -5.674497000     -3.031617000     -1.713449000
H       -4.127478000     -5.485585000     -2.687233000
H       -3.848665000     -3.894231000     -3.393129000
H       -3.698587000     -4.284976000     -0.368256000
H       -3.013296000     -2.988734000     -1.348766000
H       -1.727821000     -5.219349000     -2.304793000
H       -1.838183000     -3.687168000      0.955337000
H       -0.940061000     -5.032647000      1.634291000
H       -0.296216000     -6.726684000     -1.354485000
H        0.350415000     -6.358560000      0.206193000
H       -6.751657000     -3.077679000      3.548821000
H       -5.095254000     -2.908293000      4.097956000
H       -7.664518000     -0.647033000      2.773268000
H       -4.145213000      0.789082000      0.922087000
H       -6.565925000      1.283784000      1.523975000
H       -0.531299000      0.872480000      1.586122000
H        0.023150000     -1.990196000      1.274579000
H        0.464545000     -3.061452000      3.317361000
H        0.370904000     -3.205169000      5.778364000
H       -1.779508000      0.519474000      5.913717000
H       -1.698007000      0.673699000      3.460344000
H       -0.333011000     -2.136047000      7.698983000
H       -3.546211000     -1.555902000      1.708050000
H       -2.326190000     -1.708867000      0.282295000

>forward (R) products -3636.72528184
6       -3.148563000      5.968129000     -3.015716000
1       -3.307720000      5.192240000     -3.764424000
1       -3.073267000      6.937991000     -3.508012000
1       -3.986877000      5.978565000     -2.319200000
6       -8.465588000     -0.701422000     -1.414193000
1       -9.232941000     -1.061228000     -2.099924000
1       -8.620295000     -1.146585000     -0.431227000
1       -7.481914000     -0.981414000     -1.789884000
6        8.587059000     -1.642099000     -0.119429000
1        9.071385000     -1.256484000      0.777936000
1        7.801437000     -0.954481000     -0.432349000
1        9.323954000     -1.738905000     -0.916884000
6        6.995677000      3.271598000     -0.724931000
1        8.056932000      3.075203000     -0.571965000
1        6.876173000      4.177558000     -1.319440000
1        6.508640000      3.404220000      0.241004000
6        5.474621000      3.437741000      2.774740000
1        5.940344000      3.072160000      1.859220000
1        4.403945000      3.561329000      2.612788000
1        5.914193000      4.397730000      3.046764000
6        2.740044000      7.640153000      0.864746000
1        3.801700000      7.494137000      0.665900000
1        2.296253000      8.222244000      0.056922000
1        2.616597000      8.173622000      1.807215000
6       -0.119631000      1.044314000     -5.359302000
1        0.227626000      0.855479000     -6.375506000
1       -1.155450000      0.719276000     -5.263398000
1       -0.051520000      2.110711000     -5.144755000
6       -6.272242000     -5.384759000     -0.465850000
1       -7.301275000     -5.113574000     -0.230068000
1       -6.248353000     -6.395874000     -0.873189000
1       -5.668447000     -5.344290000      0.440417000
6       -5.322550000     -4.011901000      2.956328000
1       -5.886851000     -4.203172000      2.043386000
1       -4.261164000     -3.944053000      2.722686000
1       -5.487651000     -4.828722000      3.660678000
7        7.104252000     -5.107422000     -2.768614000
8        3.691353000      1.336401000      2.651958000
16      -3.310834000      3.955870000     -0.382069000
6       -1.881372000      5.664406000     -2.210758000
7       -1.920008000     -5.260568000     -1.202745000
8        4.650021000      0.176426000      4.334789000
16      -7.075855000      1.321513000     -3.728281000
6       -1.892348000      4.298555000     -1.511872000
7       -0.815708000     -4.477422000      0.684993000
8       -2.329757000     -1.976915000      1.164443000
6       -3.125699000      5.252219000      0.892671000
7        0.239732000     -5.963874000     -0.737117000
8       -0.359354000     -1.106387000      7.545044000
7       -4.598253000     -1.017719000      2.206598000
6       -8.562036000      0.826983000     -1.317615000
7       -6.180096000      0.490929000      1.936577000
6       -8.569764000      1.541668000     -2.673449000
7        0.138539000     -0.407487000      1.200838000
6       -5.851892000      2.304606000     -2.793508000
6        7.993301000     -3.033826000      0.190085000
6        7.383640000     -3.720192000     -1.001472000
6        7.935511000     -4.752133000     -1.723169000
6        6.126600000     -3.414315000     -1.644199000
6        5.987276000     -4.304742000     -2.749874000
6        5.100994000     -2.483647000     -1.393265000
6        4.870706000     -4.281180000     -3.594376000
6        3.990091000     -2.458058000     -2.229281000
6        3.877534000     -3.346338000     -3.320563000
6        6.380124000      2.069528000     -1.464800000
6        4.857254000      2.197579000     -1.585635000
6        7.031910000      1.872001000     -2.839573000
6        5.546592000      2.343665000      3.843705000
6        4.546540000      1.174522000      3.574056000
6        2.071846000      6.258329000      0.965713000
6        2.414534000      5.360662000     -0.244287000
6        0.561707000      6.383816000      1.200064000
6        2.081030000      5.940490000     -1.624117000
6        0.873033000      0.256258000     -4.469826000
6        0.624442000      0.175591000     -2.977552000
6        1.150389000      1.109992000     -2.068466000
6       -0.067866000     -0.923889000     -2.450335000
6        1.011240000      0.954186000     -0.686201000
6       -0.209686000     -1.098231000     -1.079803000
6        0.337345000     -0.165474000     -0.190104000
6       -5.664108000     -4.440047000     -1.515293000
6       -4.246037000     -4.861901000     -1.942152000
6       -3.251921000     -4.802425000     -0.782826000
6       -0.834969000     -5.230597000     -0.418964000
6       -5.801176000     -2.725926000      3.657968000
6       -5.742965000     -1.461158000      2.853228000
6       -6.734488000     -0.524434000      2.685954000
6       -4.898599000      0.156986000      1.670321000
6        0.933392000     -0.116953000      2.207653000
6        0.570017000     -0.360412000      3.572819000
6        1.607463000     -0.389062000      4.536475000
6        1.315185000     -0.653134000      5.865272000
6       -0.012447000     -0.864339000      6.265406000
6       -1.057843000     -0.820896000      5.319803000
6       -0.768815000     -0.576524000      3.993949000
1       -1.000775000      5.677063000     -2.866246000
1       -1.717855000      6.453996000     -1.467451000
1       -0.964660000      4.146357000     -0.952095000
1       -1.957646000      3.493109000     -2.252427000
1       -3.937756000      5.099717000      1.608702000
1       -3.223371000      6.253703000      0.467403000
1       -2.173260000      5.162999000      1.419011000
1       -7.746334000      1.215538000     -0.693824000
1       -9.494531000      1.106102000     -0.808113000
1       -9.393824000      1.165884000     -3.289970000
1       -8.729155000      2.617526000     -2.543804000
1       -4.932362000      2.315480000     -3.383894000
1       -5.635289000      1.860475000     -1.819629000
1       -6.194048000      3.334346000     -2.661112000
1        8.784948000     -3.673563000      0.598194000
1        7.242859000     -2.932056000      0.985113000
1        8.871402000     -5.272392000     -1.570518000
1        5.175084000     -1.792877000     -0.557788000
1        4.787732000     -4.965436000     -4.434283000
1        3.197080000     -1.739945000     -2.044084000
1        3.000646000     -3.297583000     -3.960533000
1        7.299720000     -5.828477000     -3.447073000
1        6.586816000      1.172036000     -0.863742000
1        4.390019000      2.272103000     -0.597849000
1        4.427327000      1.327121000     -2.094600000
1        4.582488000      3.091058000     -2.161591000
1        8.118390000      1.753298000     -2.754578000
1        6.843730000      2.735652000     -3.490724000
1        6.638675000      0.982483000     -3.345330000
1        5.290082000      2.748630000      4.832974000
1        6.551695000      1.917401000      3.950018000
1        2.493891000      5.756291000      1.847814000
1        3.487284000      5.130754000     -0.210715000
1        1.896985000      4.399399000     -0.120649000
1        0.104158000      5.398012000      1.339097000
1        0.350735000      6.975851000      2.098340000
1        0.057756000      6.876166000      0.360218000
1        2.283325000      5.205982000     -2.412008000
1        1.027962000      6.227786000     -1.708267000
1        2.683378000      6.826940000     -1.848578000
1        1.867983000      0.687032000     -4.630644000
1        0.922634000     -0.771105000     -4.849197000
1        1.696778000      1.970811000     -2.443102000
1       -0.471177000     -1.674244000     -3.124928000
1        1.423513000      1.690601000     -0.004047000
1       -0.693049000     -1.986262000     -0.694406000
1       -6.298377000     -4.418621000     -2.408665000
1       -5.638375000     -3.412417000     -1.129163000
1       -4.276564000     -5.885966000     -2.339528000
1       -3.889500000     -4.213736000     -2.751604000
1       -3.588137000     -5.421914000      0.054782000
1       -3.183242000     -3.772693000     -0.422928000
1       -1.878897000     -5.865769000     -2.014190000
1       -1.512101000     -3.756396000      0.879648000
1        0.010447000     -4.482757000      1.267053000
1        0.231606000     -6.568681000     -1.545804000
1        1.128010000     -5.797115000     -0.285631000
1       -6.835512000     -2.858536000      3.993648000
1       -5.203590000     -2.591746000      4.570242000
1       -7.754146000     -0.487934000      3.036463000
1       -4.231556000      0.783673000      1.096416000
1       -6.643869000      1.343379000      1.650951000
1       -0.734923000     -0.920256000      1.399674000
1        1.927113000      0.309501000      2.015562000
1        2.651598000     -0.235479000      4.244702000
1        2.116972000     -0.687880000      6.598973000
1       -2.078817000     -0.964482000      5.656676000
1       -1.591329000     -0.513304000      3.288732000
1        0.432075000     -1.096100000      8.107929000
1       -3.159672000     -1.725956000      1.692670000
1       -2.551903000     -1.669442000      0.272429000

>backward (S) reactants -3636.70367971
C        2.004206000     -1.517773000     -5.951159000
H        2.023812000     -0.428047000     -5.947886000
H        1.915320000     -1.876400000     -6.976899000
H        2.925833000     -1.899215000     -5.511702000
C        7.133682000      2.798360000     -0.439533000
H        7.785151000      3.626871000     -0.718233000
H        7.392448000      2.454892000      0.562165000
H        6.096192000      3.130878000     -0.453664000
C       -9.628744000      0.381871000      2.116970000
H       -9.970985000     -0.574997000      2.511697000
H       -8.856370000      0.210376000      1.367325000
H      -10.467618000      0.907535000      1.660585000
C       -7.878786000     -2.487830000     -1.851155000
H       -8.919626000     -2.590287000     -1.543929000
H       -7.791475000     -2.705333000     -2.915840000
H       -7.263402000     -3.187549000     -1.285894000
C       -5.906523000     -4.830792000      0.431304000
H       -6.506233000     -3.997607000      0.064049000
H       -4.861289000     -4.669157000      0.168227000
H       -6.256605000     -5.757741000     -0.023678000
C       -3.232058000     -6.145976000     -4.030063000
H       -4.316710000     -6.041002000     -4.008078000
H       -2.868296000     -5.944106000     -5.037676000
H       -2.959035000     -7.161089000     -3.741826000
C       -1.555272000      3.213953000     -3.988593000
H       -2.041740000      4.006342000     -4.558141000
H       -0.533974000      3.511687000     -3.751795000
H       -1.539611000      2.298814000     -4.580326000
C        4.844472000      5.189924000      3.645036000
H        5.908116000      4.966244000      3.563357000
H        4.715361000      6.187278000      4.066303000
H        4.367301000      4.456899000      4.295040000
C        4.422673000      1.725515000      5.167503000
H        4.852088000      2.565280000      4.620802000
H        3.344774000      1.702566000      5.014733000
H        4.636107000      1.840243000      6.231386000
N       -8.806940000      4.885757000      2.597410000
O       -4.082151000     -3.137928000      1.598747000
S        2.404564000     -1.736899000     -2.668738000
C        0.844311000     -2.003518000     -5.075856000
N        4.723846000      7.190518000     -0.939130000
O       -5.109218000     -3.171274000      3.617114000
S        5.582853000      2.849236000     -3.432643000
C        0.872959000     -1.433507000     -3.651062000
N        4.506824000      6.171586000     -3.020002000
O        6.986223000     -2.682210000      3.420211000
C        2.299565000     -3.531471000     -2.344826000
N        4.921888000      8.442063000     -2.872106000
O        4.447093000     -7.199505000     -0.412682000
N        4.872571000     -2.085725000      5.085507000
C        7.313402000      1.663367000     -1.455867000
N        3.367997000     -2.245829000      6.612724000
C        7.189943000      2.105724000     -2.917818000
N       -2.060923000     -0.973201000      1.388968000
C        4.452844000      1.425928000     -3.245670000
C       -9.076244000      1.238059000      3.277827000
C       -8.709576000      2.642074000      2.881637000
C       -9.431515000      3.781716000      3.146810000
C       -7.559341000      3.068515000      2.118296000
C       -7.655374000      4.482305000      1.960385000
C       -6.452079000      2.399896000      1.563150000
C       -6.691109000      5.225432000      1.268270000
C       -5.491647000      3.134263000      0.876824000
C       -5.612096000      4.532798000      0.729010000
C       -7.447717000     -1.036697000     -1.574861000
C       -5.958552000     -0.825115000     -1.856377000
C       -8.310794000     -0.045610000     -2.367045000
C       -5.843316000     -4.755920000      1.961720000
C       -4.933277000     -3.564365000      2.443520000
C       -2.611649000     -5.140678000     -3.047860000
C       -3.138355000     -3.708007000     -3.285543000
C       -1.080256000     -5.218355000     -3.075935000
C       -2.992703000     -3.167672000     -4.713541000
C       -2.415476000      3.066321000     -2.708259000
C       -2.135207000      1.960468000     -1.702114000
C       -1.628303000      2.246498000     -0.424874000
C       -2.545126000      0.634632000     -1.926718000
C       -1.581662000      1.287897000      0.589246000
C       -2.503566000     -0.335353000     -0.926352000
C       -2.059874000     -0.022211000      0.376602000
C        4.217920000      5.128450000      2.243714000
C        4.782297000      6.202265000      1.305990000
C        4.302473000      6.034725000     -0.135436000
C        4.721883000      7.261468000     -2.272684000
C        5.030182000      0.409125000      4.661931000
C        4.460578000     -0.788418000      5.359683000
C        3.502040000     -0.900163000      6.331186000
C        4.205718000     -2.949430000      5.851624000
C        7.388386000     -3.484605000      2.573359000
C        6.578552000     -4.422176000      1.810310000
C        7.227904000     -5.329744000      0.949615000
C        6.506763000     -6.254435000      0.213393000
C        5.106617000     -6.279820000      0.322187000
C        4.439924000     -5.370966000      1.166661000
C        5.172831000     -4.454953000      1.901501000
H       -0.117036000     -1.708488000     -5.516221000
H        0.839822000     -3.099694000     -5.037230000
H        0.021136000     -1.793150000     -3.066711000
H        0.797304000     -0.340744000     -3.681292000
H        3.204246000     -3.802239000     -1.793769000
H        2.272574000     -4.110494000     -3.270896000
H        1.428358000     -3.770055000     -1.730406000
H        6.603708000      0.853057000     -1.250155000
H        8.314766000      1.225360000     -1.347548000
H        7.927578000      2.883870000     -3.142988000
H        7.387461000      1.266164000     -3.592215000
H        3.474921000      1.744234000     -3.614628000
H        4.354285000      1.125227000     -2.201251000
H        4.798294000      0.581488000     -3.846254000
H       -9.829691000      1.282928000      4.073593000
H       -8.203481000      0.732343000      3.711072000
H      -10.357082000      3.896056000      3.694739000
H       -6.344283000      1.324252000      1.671772000
H       -6.784361000      6.302383000      1.158011000
H       -4.632422000      2.625921000      0.450632000
H       -4.846037000      5.078806000      0.185199000
H       -9.141925000      5.835325000      2.660511000
H       -7.611197000     -0.841864000     -0.505011000
H       -5.345811000     -1.486130000     -1.235936000
H       -5.655052000      0.204903000     -1.640936000
H       -5.723556000     -1.030089000     -2.909516000
H       -9.377069000     -0.175483000     -2.146929000
H       -8.177034000     -0.185484000     -3.447910000
H       -8.046061000      0.991578000     -2.131181000
H       -5.407826000     -5.678687000      2.374111000
H       -6.826750000     -4.646062000      2.433377000
H       -2.931695000     -5.422476000     -2.034980000
H       -4.199663000     -3.679499000     -3.007135000
H       -2.625600000     -3.031411000     -2.590639000
H       -0.639746000     -4.544523000     -2.333947000
H       -0.733601000     -6.234128000     -2.850678000
H       -0.677954000     -4.948198000     -4.059570000
H       -3.317242000     -2.122289000     -4.764037000
H       -1.956747000     -3.205116000     -5.066381000
H       -3.605153000     -3.729264000     -5.426845000
H       -3.458185000      2.957188000     -3.034952000
H       -2.376945000      4.024481000     -2.175016000
H       -1.302163000      3.260226000     -0.198164000
H       -2.952848000      0.361158000     -2.897810000
H       -1.215578000      1.565027000      1.575788000
H       -2.865277000     -1.338651000     -1.128409000
H        4.393091000      4.134391000      1.811297000
H        3.129141000      5.247062000      2.312665000
H        4.481915000      7.193655000      1.672529000
H        5.879356000      6.178150000      1.319767000
H        3.210256000      5.938190000     -0.173705000
H        4.736704000      5.123448000     -0.558890000
H        4.859231000      8.060766000     -0.439484000
H        4.611840000      5.240213000     -2.634222000
H        4.591337000      6.243172000     -4.024857000
H        4.963029000      9.298250000     -2.337787000
H        4.988010000      8.509056000     -3.877346000
H        4.858502000      0.301553000      3.583580000
H        6.118448000      0.411922000      4.799751000
H        2.913631000     -0.152344000      6.836128000
H        4.321618000     -4.020774000      5.855158000
H        2.728177000     -2.645336000      7.290037000
H       -2.798391000     -1.695479000      1.384414000
H        8.470998000     -3.518881000      2.351984000
H        8.311352000     -5.303750000      0.869453000
H        6.997733000     -6.960286000     -0.447735000
H        3.355129000     -5.392468000      1.233134000
H        4.657941000     -3.748764000      2.544354000
H        3.491479000     -7.125934000     -0.258481000
H        5.600707000     -2.354440000      4.396159000
H       -1.966815000     -0.574674000      2.315708000

>backward (S) TS1 -3636.69289956
C        2.002887000     -4.050051000     -4.963866000
H        2.285271000     -3.036417000     -5.247949000
H        1.879231000     -4.657533000     -5.860711000
H        2.782727000     -4.482466000     -4.337063000
C        7.753366000      0.426047000     -0.250579000
H        8.598465000      0.977326000     -0.663397000
H        7.873015000      0.334280000      0.829046000
H        6.828999000      0.959330000     -0.470372000
C       -9.198657000      2.566538000      0.933171000
H       -9.780683000      1.860872000      1.526314000
H       -8.455632000      2.023929000      0.348852000
H       -9.862609000      3.110620000      0.261262000
C       -8.006333000     -1.625022000     -1.904564000
H       -9.054560000     -1.405393000     -1.701551000
H       -7.923232000     -2.150444000     -2.856148000
H       -7.606290000     -2.251627000     -1.107598000
C       -6.771098000     -3.592814000      1.127085000
H       -7.133174000     -2.788667000      0.486013000
H       -5.706418000     -3.745599000      0.951119000
H       -7.312716000     -4.510928000      0.897918000
C       -4.283195000     -6.676408000     -2.490656000
H       -5.310031000     -6.334873000     -2.620797000
H       -3.833495000     -6.854671000     -3.467565000
H       -4.277927000     -7.601378000     -1.914048000
C       -0.396550000      1.703748000     -4.746445000
H       -0.649040000      2.387413000     -5.557475000
H        0.653861000      1.825633000     -4.482725000
H       -0.574297000      0.677677000     -5.068091000
C        5.917217000      4.322539000      2.764331000
H        6.897850000      3.857810000      2.866464000
H        6.013080000      5.401591000      2.888046000
H        5.246313000      3.928026000      3.527070000
C        4.597553000      1.615405000      5.094108000
H        5.243032000      2.149412000      4.396487000
H        3.554711000      1.786289000      4.831412000
H        4.781096000      1.978886000      6.106412000
N       -7.074861000      6.586718000      0.238567000
O       -4.841334000     -1.961871000      2.340576000
S        2.006614000     -3.398544000     -1.732325000
C        0.679658000     -4.045272000     -4.194304000
N        6.569605000      4.900371000     -2.160333000
O       -6.186024000     -1.455630000      4.091845000
S        6.451797000     -0.103078000     -3.332893000
C        0.656311000     -3.146893000     -2.956098000
N        6.417459000      3.324483000     -3.871562000
O        1.466948000      0.590420000      3.707554000
C        1.802924000     -5.156182000     -1.276360000
N        7.320113000      5.410319000     -4.284539000
O        3.784764000     -4.992855000      1.807147000
N        2.500458000     -0.665200000      5.590815000
C        7.712602000     -0.968201000     -0.890690000
N        2.779174000     -1.825786000      7.406845000
C        7.799286000     -0.968100000     -2.419899000
N       -0.040371000      0.305555000      1.817729000
C        5.009289000     -1.152431000     -2.938393000
C       -8.505864000      3.569069000      1.881279000
C       -7.698243000      4.621316000      1.172684000
C       -8.058808000      5.929672000      0.953903000
C       -6.403451000      4.456976000      0.553604000
C       -6.044709000      5.711852000     -0.020502000
C       -5.506301000      3.378629000      0.439151000
C       -4.833859000      5.905984000     -0.696467000
C       -4.302455000      3.568247000     -0.230041000
C       -3.970883000      4.819292000     -0.793465000
C       -7.220420000     -0.301234000     -1.964538000
C       -5.712067000     -0.545918000     -2.098407000
C       -7.738961000      0.601976000     -3.091122000
C       -6.903274000     -3.184525000      2.598743000
C       -5.880737000     -2.083481000      3.045982000
C       -3.501776000     -5.594737000     -1.724112000
C       -3.678893000     -4.194460000     -2.352337000
C       -2.028331000     -5.986915000     -1.556914000
C       -3.302560000     -4.073771000     -3.834034000
C       -1.285908000      2.085181000     -3.538273000
C       -0.857070000      1.564379000     -2.178466000
C       -0.279171000      2.434485000     -1.239958000
C       -1.085335000      0.237558000     -1.781552000
C        0.014156000      2.019848000      0.058769000
C       -0.787835000     -0.197089000     -0.488233000
C       -0.262399000      0.705353000      0.437273000
C        5.366077000      4.010695000      1.364380000
C        6.225550000      4.627121000      0.253415000
C        5.810361000      4.161846000     -1.142511000
C        6.764121000      4.538586000     -3.431327000
C        4.849782000      0.094589000      5.043205000
C        3.859606000     -0.661225000      5.878454000
C        4.032848000     -1.393787000      7.023623000
C        1.875687000     -1.369573000      6.526232000
C        1.580119000      0.193212000      2.460822000
C        2.078372000     -1.210374000      2.215743000
C        3.292400000     -1.398578000      1.543338000
C        3.861703000     -2.664116000      1.426540000
C        3.200521000     -3.771653000      1.967729000
C        1.981136000     -3.602568000      2.636508000
C        1.438369000     -2.328206000      2.769047000
H       -0.132320000     -3.706610000     -4.851138000
H        0.424374000     -5.072079000     -3.905475000
H       -0.303893000     -3.239578000     -2.439394000
H        0.769952000     -2.096021000     -3.245345000
H        2.580382000     -5.374920000     -0.540335000
H        1.941567000     -5.816531000     -2.135970000
H        0.826142000     -5.341015000     -0.823200000
H        6.813791000     -1.508737000     -0.570092000
H        8.565328000     -1.560247000     -0.532492000
H        8.712413000     -0.460026000     -2.749077000
H        7.842494000     -1.992824000     -2.802664000
H        4.168653000     -0.770697000     -3.522584000
H        4.752107000     -1.105794000     -1.879080000
H        5.197236000     -2.188599000     -3.229139000
H       -9.268317000      4.059881000      2.498147000
H       -7.861107000      3.014476000      2.575256000
H       -8.953356000      6.455809000      1.258638000
H       -5.747437000      2.411494000      0.871598000
H       -4.579285000      6.870434000     -1.127262000
H       -3.604148000      2.741499000     -0.319300000
H       -3.022943000      4.937057000     -1.311108000
H       -7.104417000      7.557639000     -0.034373000
H       -7.384202000      0.222887000     -1.012016000
H       -5.330992000     -1.137132000     -1.258443000
H       -5.156725000      0.399567000     -2.117603000
H       -5.482058000     -1.085796000     -3.026432000
H       -8.811174000      0.802965000     -2.982090000
H       -7.589016000      0.131789000     -4.071986000
H       -7.219106000      1.567031000     -3.102267000
H       -6.731660000     -4.061188000      3.243124000
H       -7.916105000     -2.836147000      2.837018000
H       -3.935127000     -5.533149000     -0.715951000
H       -4.727092000     -3.892426000     -2.231490000
H       -3.090810000     -3.473510000     -1.768058000
H       -1.490448000     -5.245642000     -0.955359000
H       -1.934363000     -6.955027000     -1.050781000
H       -1.517561000     -6.074692000     -2.522973000
H       -3.384597000     -3.033980000     -4.170489000
H       -2.275574000     -4.400061000     -4.027799000
H       -3.963353000     -4.671568000     -4.470696000
H       -2.312351000      1.754198000     -3.736125000
H       -1.325821000      3.178189000     -3.476322000
H       -0.092811000      3.468822000     -1.516101000
H       -1.541577000     -0.460786000     -2.477324000
H        0.411809000      2.725512000      0.782963000
H       -1.006519000     -1.218350000     -0.190342000
H        5.315968000      2.922132000      1.227816000
H        4.337264000      4.381859000      1.273380000
H        6.150870000      5.722371000      0.304480000
H        7.281481000      4.373682000      0.410279000
H        4.735386000      4.314623000     -1.301231000
H        6.017166000      3.092364000     -1.242589000
H        6.831859000      5.848620000     -1.919695000
H        6.216159000      2.558167000     -3.239392000
H        6.629260000      3.065062000     -4.825103000
H        7.430668000      6.381878000     -4.032249000
H        7.479943000      5.154992000     -5.248511000
H        4.785128000     -0.257594000      4.006816000
H        5.857264000     -0.145294000      5.396898000
H        4.919596000     -1.637356000      7.586750000
H        0.815098000     -1.558915000      6.578601000
H        2.568379000     -2.392635000      8.218868000
H       -0.526073000     -0.571200000      2.018511000
H        2.049569000      0.910518000      1.768815000
H        3.804989000     -0.540683000      1.115594000
H        4.806510000     -2.812207000      0.913980000
H        1.466871000     -4.463691000      3.056701000
H        0.505737000     -2.211076000      3.315125000
H        3.232431000     -5.671406000      2.225170000
H        1.974440000     -0.122144000      4.655722000
H       -0.424485000      1.003584000      2.460064000

>backward (S) Int1 -3636.69960733
C        2.009419000     -4.053133000     -4.979711000
H        2.293264000     -3.039181000     -5.261192000
H        1.883757000     -4.657828000     -5.878160000
H        2.789169000     -4.488694000     -4.354978000
C        7.772662000      0.399457000     -0.259753000
H        8.618281000      0.950447000     -0.671890000
H        7.893294000      0.304391000      0.819477000
H        6.848992000      0.934972000     -0.477036000
C       -9.174349000      2.565985000      0.948148000
H       -9.756973000      1.859636000      1.539887000
H       -8.432888000      2.023762000      0.361488000
H       -9.838064000      3.113141000      0.278505000
C       -7.992323000     -1.619496000     -1.902838000
H       -9.039951000     -1.398629000     -1.698083000
H       -7.911144000     -2.142334000     -2.856010000
H       -7.592528000     -2.249074000     -1.108094000
C       -6.757305000     -3.598104000      1.121852000
H       -7.118659000     -2.791497000      0.483469000
H       -5.693079000     -3.752232000      0.944317000
H       -7.300761000     -4.514615000      0.890634000
C       -4.278601000     -6.675640000     -2.507344000
H       -5.304978000     -6.331952000     -2.635414000
H       -3.830246000     -6.851885000     -3.485236000
H       -4.274331000     -7.602266000     -1.933391000
C       -0.379773000      1.704179000     -4.743274000
H       -0.631932000      2.390601000     -5.552074000
H        0.671127000      1.823484000     -4.480323000
H       -0.559646000      0.679343000     -5.067665000
C        5.946488000      4.290482000      2.768247000
H        6.926417000      3.823760000      2.868006000
H        6.044358000      5.369007000      2.894947000
H        5.275705000      3.894952000      3.530567000
C        4.624582000      1.578983000      5.091670000
H        5.270251000      2.113864000      4.394894000
H        3.581762000      1.752429000      4.830573000
H        4.809830000      1.939244000      6.104814000
N       -7.053840000      6.592055000      0.266367000
O       -4.804416000     -1.987452000      2.316064000
S        2.014648000     -3.347794000     -1.759947000
C        0.686749000     -4.044499000     -4.208276000
N        6.612547000      4.875470000     -2.152617000
O       -6.153723000     -1.421056000      4.044688000
S        6.460321000     -0.125315000     -3.336791000
C        0.660555000     -3.125180000     -2.985236000
N        6.455294000      3.304191000     -3.867686000
O        1.179636000      0.585987000      3.736636000
C        1.810091000     -5.094099000     -1.263107000
N        7.368965000      5.386355000     -4.274390000
O        3.770005000     -4.879237000      1.830039000
N        2.557902000     -0.740952000      5.615698000
C        7.731372000     -0.994046000     -0.902409000
N        2.933957000     -1.921119000      7.434593000
C        7.812189000     -0.991944000     -2.431818000
N       -0.137861000      0.323069000      1.846443000
C        5.015594000     -1.158905000     -2.909904000
C       -8.479011000      3.565388000      1.897655000
C       -7.674091000      4.621061000      1.191024000
C       -8.034284000      5.931362000      0.983190000
C       -6.383451000      4.459400000      0.562853000
C       -6.026649000      5.717756000     -0.005103000
C       -5.488502000      3.380787000      0.435181000
C       -4.819828000      5.915036000     -0.687410000
C       -4.288782000      3.573549000     -0.240628000
C       -3.958937000      4.827927000     -0.797444000
C       -7.204334000     -0.296477000     -1.960763000
C       -5.696162000     -0.544144000     -2.091821000
C       -7.718904000      0.608813000     -3.087480000
C       -6.878908000     -3.184049000      2.592308000
C       -5.849374000     -2.080397000      3.018522000
C       -3.493509000     -5.598129000     -1.739066000
C       -3.669211000     -4.195090000     -2.361658000
C       -2.020543000     -5.994470000     -1.577720000
C       -3.296575000     -4.069962000     -3.843939000
C       -1.275489000      2.089949000     -3.540708000
C       -0.866664000      1.567450000     -2.176039000
C       -0.279432000      2.433695000     -1.238897000
C       -1.127815000      0.248286000     -1.775043000
C       -0.008457000      2.023695000      0.065594000
C       -0.852913000     -0.185097000     -0.475870000
C       -0.313605000      0.716136000      0.437932000
C        5.395375000      3.983938000      1.367392000
C        6.259264000      4.599578000      0.259371000
C        5.845871000      4.139384000     -1.138649000
C        6.808120000      4.515471000     -3.423948000
C        4.884502000      0.060327000      5.033210000
C        3.920339000     -0.715478000      5.883161000
C        4.161153000     -1.450550000      7.018047000
C        1.999671000     -1.471127000      6.567669000
C        1.328169000      0.201379000      2.425175000
C        1.902215000     -1.174910000      2.202646000
C        3.162964000     -1.302825000      1.605818000
C        3.782835000     -2.543764000      1.497518000
C        3.131772000     -3.685939000      1.976783000
C        1.867979000     -3.575600000      2.571332000
C        1.269352000     -2.326222000      2.692704000
H       -0.127993000     -3.719916000     -4.868825000
H        0.436656000     -5.067657000     -3.902781000
H       -0.298022000     -3.214048000     -2.464808000
H        0.767893000     -2.079067000     -3.293939000
H        2.595755000     -5.300425000     -0.532375000
H        1.936476000     -5.772864000     -2.110099000
H        0.837951000     -5.265660000     -0.794880000
H        6.834666000     -1.536623000     -0.579227000
H        8.586116000     -1.585327000     -0.548208000
H        8.723819000     -0.483442000     -2.764364000
H        7.853303000     -2.016244000     -2.815848000
H        4.170573000     -0.781060000     -3.490284000
H        4.771654000     -1.095116000     -1.848028000
H        5.193820000     -2.200357000     -3.187268000
H       -9.239656000      4.053519000      2.518761000
H       -7.832031000      3.008203000      2.587481000
H       -8.926289000      6.456495000      1.296928000
H       -5.728509000      2.411045000      0.862402000
H       -4.566844000      6.882059000     -1.113316000
H       -3.592708000      2.746223000     -0.340825000
H       -3.014336000      4.948172000     -1.320702000
H       -7.084438000      7.564589000     -0.000707000
H       -7.369006000      0.227024000     -1.008011000
H       -5.318100000     -1.136183000     -1.250992000
H       -5.138988000      0.400352000     -2.110364000
H       -5.465671000     -1.084656000     -3.019411000
H       -8.791059000      0.811226000     -2.980451000
H       -7.567655000      0.139432000     -4.068486000
H       -7.197746000      1.573203000     -3.096379000
H       -6.700266000     -4.057336000      3.239311000
H       -7.888671000     -2.832862000      2.838493000
H       -3.924031000     -5.539415000     -0.729602000
H       -4.716270000     -3.891088000     -2.236730000
H       -3.077717000     -3.477777000     -1.776230000
H       -1.478744000     -5.257292000     -0.974526000
H       -1.927421000     -6.964903000     -1.075916000
H       -1.512685000     -6.079485000     -2.545542000
H       -3.377667000     -3.028973000     -4.176925000
H       -2.270764000     -4.397667000     -4.041624000
H       -3.960321000     -4.664356000     -4.480611000
H       -2.301896000      1.765057000     -3.747797000
H       -1.308800000      3.183000000     -3.478907000
H       -0.071170000      3.462090000     -1.520074000
H       -1.591834000     -0.444175000     -2.471053000
H        0.394807000      2.725386000      0.790349000
H       -1.095100000     -1.199044000     -0.172162000
H        5.341819000      2.895907000      1.228025000
H        4.368174000      4.359675000      1.275686000
H        6.189114000      5.695004000      0.312820000
H        7.313773000      4.341352000      0.418034000
H        4.772316000      4.298778000     -1.300661000
H        6.047044000      3.068993000     -1.240095000
H        6.881040000      5.821192000     -1.908901000
H        6.253880000      2.536132000     -3.237377000
H        6.668927000      3.046097000     -4.821212000
H        7.489150000      6.355848000     -4.018390000
H        7.536344000      5.130496000     -5.236922000
H        4.806762000     -0.285402000      3.994762000
H        5.904937000     -0.163731000      5.362291000
H        5.072127000     -1.673349000      7.551582000
H        0.947975000     -1.697107000      6.662569000
H        2.760507000     -2.498590000      8.246752000
H       -0.648992000     -0.546507000      2.031512000
H        1.875333000      0.944247000      1.832452000
H        3.671094000     -0.418799000      1.230527000
H        4.762573000     -2.645412000      1.043060000
H        1.362673000     -4.461855000      2.946973000
H        0.302290000     -2.261713000      3.184877000
H        3.227922000     -5.585500000      2.214922000
H        1.707651000      0.010669000      4.389686000
H       -0.575822000      1.025965000      2.454226000

>backward (S) Int2 -3636.70704654
C        2.117926000     -2.180121000     -5.980831000
H        2.496865000     -1.159409000     -5.931317000
H        1.983493000     -2.467485000     -7.023906000
H        2.830089000     -2.855620000     -5.506974000
C        8.009886000      0.067411000     -0.018285000
H        8.915814000      0.637299000     -0.225741000
H        8.073424000     -0.363169000      0.981160000
H        7.144293000      0.726605000     -0.076314000
C       -8.737828000      3.317718000      1.499494000
H       -9.402851000      2.521478000      1.834579000
H       -8.017901000      2.914324000      0.787512000
H       -9.323237000      4.101973000      1.019329000
C       -7.777625000      0.111475000     -2.480653000
H       -8.811633000      0.355105000     -2.236311000
H       -7.696910000     -0.100712000     -3.546930000
H       -7.467411000     -0.764698000     -1.911519000
C       -6.847836000     -2.800955000     -0.191078000
H       -7.112232000     -1.808258000     -0.556279000
H       -5.793027000     -2.991170000     -0.388681000
H       -7.454054000     -3.548878000     -0.702851000
C       -4.470173000     -4.839379000     -4.547431000
H       -5.457869000     -4.379736000     -4.581484000
H       -3.994202000     -4.749433000     -5.524017000
H       -4.568272000     -5.893185000     -4.286769000
C        0.203592000      3.425275000     -4.024905000
H        0.045685000      4.345975000     -4.587303000
H        1.247808000      3.361037000     -3.719528000
H       -0.045383000      2.569528000     -4.652266000
C        6.376106000      3.000050000      4.028215000
H        7.308689000      2.436725000      3.996629000
H        6.556795000      3.974586000      4.482616000
H        5.641256000      2.454499000      4.619733000
C        4.731497000     -0.156837000      5.379983000
H        5.449882000      0.503113000      4.893286000
H        3.719392000      0.183561000      5.166672000
H        4.899910000     -0.141655000      6.457931000
N       -5.435368000      6.494335000      2.162231000
O       -6.437429000     -0.451111000      1.373199000
S        2.218711000     -2.805413000     -2.745509000
C        0.807044000     -2.284434000     -5.196640000
N        7.213762000      5.021741000     -0.473650000
O       -5.838517000     -1.754801000      3.128667000
S        6.723699000      0.645442000     -3.092357000
C        0.943819000     -1.893815000     -3.719191000
N        6.884499000      4.119473000     -2.595903000
O        1.282363000     -0.942505000      2.632303000
C        1.551107000     -4.506454000     -2.728287000
N        8.031287000      6.109789000     -2.340400000
O       -0.056529000     -7.171533000      2.429337000
N        2.509304000     -2.481739000      4.718816000
C        7.871936000     -1.048365000     -1.062433000
N        2.473244000     -3.962198000      6.279687000
C        7.981175000     -0.573064000     -2.514879000
N       -0.320535000     -1.024861000      0.872372000
C        5.191318000     -0.346448000     -3.009740000
C       -8.000666000      3.861168000      2.743398000
C       -6.802447000      4.714633000      2.442696000
C       -6.710120000      6.083658000      2.508392000
C       -5.500061000      4.241567000      2.030124000
C       -4.668321000      5.388523000      1.870267000
C       -4.954886000      2.962823000      1.794862000
C       -3.323104000      5.291355000      1.494118000
C       -3.618679000      2.868594000      1.419999000
C       -2.811261000      4.017128000      1.273102000
C       -6.891850000      1.311662000     -2.101357000
C       -5.410974000      1.030655000     -2.379634000
C       -7.354836000      2.591560000     -2.808773000
C       -7.069720000     -2.767348000      1.327611000
C       -6.370613000     -1.541810000      2.010940000
C       -3.631899000     -4.119270000     -3.477172000
C       -3.668820000     -2.584229000     -3.649884000
C       -2.203058000     -4.673959000     -3.424537000
C       -3.222207000     -2.052657000     -5.017029000
C       -0.670241000      3.445201000     -2.753367000
C       -0.513193000      2.240453000     -1.842195000
C        0.598367000      2.073665000     -1.001084000
C       -1.517010000      1.263933000     -1.769319000
C        0.702856000      1.000744000     -0.109589000
C       -1.428925000      0.186794000     -0.893504000
C       -0.320947000      0.041431000     -0.039778000
C        5.856166000      3.181827000      2.594175000
C        6.803334000      4.024916000      1.731821000
C        6.379167000      4.064328000      0.263760000
C        7.373957000      5.076383000     -1.797988000
C        4.884593000     -1.587047000      4.819696000
C        3.788933000     -2.503475000      5.265138000
C        3.754414000     -3.447685000      6.254820000
C        1.733358000     -3.367418000      5.344464000
C        0.853016000     -1.646975000      1.414968000
C        0.592468000     -3.112420000      1.703292000
C        1.493592000     -4.091787000      1.266770000
C        1.269305000     -5.443457000      1.518278000
C        0.122585000     -5.839650000      2.216706000
C       -0.785904000     -4.872252000      2.668728000
C       -0.544832000     -3.523057000      2.416862000
H        0.043816000     -1.626827000     -5.632491000
H        0.410404000     -3.304174000     -5.271665000
H       -0.014312000     -1.989688000     -3.200951000
H        1.252224000     -0.846164000     -3.629308000
H        2.283102000     -5.123795000     -2.200924000
H        1.432210000     -4.902561000     -3.739534000
H        0.599760000     -4.556979000     -2.194605000
H        6.928591000     -1.588628000     -0.917612000
H        8.670248000     -1.788545000     -0.917469000
H        8.938293000     -0.065466000     -2.678259000
H        7.944603000     -1.424641000     -3.201929000
H        4.391163000      0.269056000     -3.427740000
H        4.935051000     -0.607654000     -1.981270000
H        5.289058000     -1.252961000     -3.611050000
H       -8.706974000      4.423911000      3.365922000
H       -7.675662000      3.004876000      3.348006000
H       -7.460809000      6.811662000      2.784764000
H       -5.550700000      2.056133000      1.892795000
H       -2.705230000      6.178322000      1.381733000
H       -3.187619000      1.890139000      1.231291000
H       -1.771366000      3.902973000      0.980957000
H       -5.116628000      7.451291000      2.147717000
H       -6.994989000      1.458378000     -1.018021000
H       -5.074454000      0.140932000     -1.837404000
H       -4.784335000      1.870396000     -2.058895000
H       -5.233102000      0.865753000     -3.451008000
H       -8.401962000      2.820413000     -2.578100000
H       -7.271150000      2.491597000     -3.899328000
H       -6.751831000      3.456344000     -2.508103000
H       -6.722566000     -3.689260000      1.810006000
H       -8.147897000     -2.690433000      1.536452000
H       -4.096065000     -4.328902000     -2.502907000
H       -4.693185000     -2.239719000     -3.457951000
H       -3.046473000     -2.130060000     -2.867158000
H       -1.625924000     -4.198935000     -2.623838000
H       -2.206468000     -5.753862000     -3.234712000
H       -1.669100000     -4.511235000     -4.368008000
H       -3.212771000     -0.956984000     -5.019149000
H       -2.213765000     -2.387833000     -5.280751000
H       -3.897059000     -2.372157000     -5.818161000
H       -1.724441000      3.532109000     -3.038678000
H       -0.431582000      4.354659000     -2.186672000
H        1.393791000      2.816133000     -1.013709000
H       -2.397619000      1.355071000     -2.399079000
H        1.554053000      0.932986000      0.560949000
H       -2.236058000     -0.540092000     -0.847948000
H        5.717949000      2.195853000      2.130590000
H        4.866626000      3.656140000      2.610942000
H        6.833857000      5.049531000      2.126948000
H        7.824997000      3.629937000      1.795868000
H        5.323253000      4.348206000      0.171389000
H        6.499782000      3.068548000     -0.174138000
H        7.567182000      5.810373000      0.054838000
H        6.616041000      3.213879000     -2.228619000
H        7.114379000      4.141800000     -3.580281000
H        8.277792000      6.916451000     -1.784773000
H        8.160164000      6.171849000     -3.340007000
H        4.889100000     -1.553739000      3.724037000
H        5.839744000     -2.021319000      5.128263000
H        4.520987000     -3.787556000      6.932035000
H        0.703113000     -3.581572000      5.111153000
H        2.137957000     -4.686908000      6.904235000
H       -1.098643000     -1.657440000      0.743998000
H        1.711411000     -1.544807000      0.743039000
H        0.469239000     -0.568315000      3.012009000
H        2.379077000     -3.795713000      0.711174000
H        1.964792000     -6.200640000      1.170585000
H       -1.681726000     -5.174626000      3.206013000
H       -1.264765000     -2.790392000      2.772553000
H       -0.906947000     -7.315889000      2.872160000
H        2.170045000     -1.891652000      3.935550000

>backward (S) TS2 -3636.68985510
C        2.033392000     -2.375985000     -5.889849000
H        2.393694000     -1.347386000     -5.881720000
H        1.897409000     -2.705105000     -6.920307000
H        2.761052000     -3.019921000     -5.396014000
C        7.922028000      0.203180000     -0.059719000
H        8.815863000      0.781223000     -0.295181000
H        8.000130000     -0.187956000      0.954796000
H        7.044019000      0.843797000     -0.136297000
C       -8.872575000      3.202618000      1.456441000
H       -9.520517000      2.407658000      1.826232000
H       -8.150027000      2.785714000      0.754975000
H       -9.475560000      3.957288000      0.951267000
C       -7.879525000     -0.134213000     -2.406584000
H       -8.916227000      0.099603000     -2.164077000
H       -7.801946000     -0.385177000     -3.464641000
H       -7.549393000     -0.982365000     -1.807022000
C       -6.880878000     -2.940268000     -0.015418000
H       -7.166011000     -1.967124000     -0.415938000
H       -5.824059000     -3.118563000     -0.213391000
H       -7.476519000     -3.717997000     -0.494114000
C       -4.494743000     -5.098720000     -4.308867000
H       -5.490980000     -4.658796000     -4.353052000
H       -4.026984000     -5.037207000     -5.291606000
H       -4.571596000     -6.143497000     -4.007850000
C        0.028612000      3.263697000     -4.133254000
H       -0.150022000      4.159372000     -4.728881000
H        1.075834000      3.230149000     -3.833304000
H       -0.208624000      2.380373000     -4.725986000
C        6.261034000      3.256876000      3.884873000
H        7.203654000      2.709867000      3.867789000
H        6.426656000      4.251079000      4.300782000
H        5.540334000      2.720834000      4.501941000
C        4.684106000      0.124047000      5.366975000
H        5.386920000      0.778060000      4.850446000
H        3.664486000      0.437588000      5.148350000
H        4.859330000      0.183169000      6.442320000
N       -5.652948000      6.488108000      1.969288000
O       -6.423349000     -0.542844000      1.450197000
S        2.165184000     -2.789773000     -2.624956000
C        0.727929000     -2.475464000     -5.096436000
N        7.151700000      5.106277000     -0.668768000
O       -5.845410000     -1.778886000      3.260477000
S        6.615639000      0.679800000     -3.125714000
C        0.853657000     -1.990372000     -3.646637000
N        6.849154000      4.154252000     -2.773187000
O        1.525263000     -0.807955000      2.792595000
C        1.528959000     -4.493041000     -2.444010000
N        7.973184000      6.161313000     -2.552589000
O        1.038720000     -7.161882000      2.526074000
N        2.431050000     -2.145858000      4.734019000
C        7.795307000     -0.949615000     -1.063713000
N        2.357274000     -3.578681000      6.386562000
C        7.885322000     -0.517545000     -2.530784000
N       -0.122154000     -1.081059000      0.825153000
C        5.087707000     -0.312653000     -2.993107000
C       -8.136800000      3.806990000      2.672655000
C       -6.965271000      4.681357000      2.329124000
C       -6.911427000      6.053976000      2.344582000
C       -5.653570000      4.231117000      1.920690000
C       -4.857040000      5.395027000      1.710064000
C       -5.072656000      2.961169000      1.727846000
C       -3.513236000      5.323235000      1.323854000
C       -3.737476000      2.892067000      1.343550000
C       -2.965875000      4.057248000      1.144920000
C       -7.011307000      1.094429000     -2.082034000
C       -5.528646000      0.827388000     -2.366114000
C       -7.502969000      2.338369000     -2.832882000
C       -7.086966000     -2.851635000      1.502925000
C       -6.373535000     -1.606385000      2.133864000
C       -3.660888000     -4.326644000     -3.271871000
C       -3.725967000     -2.799369000     -3.496911000
C       -2.222201000     -4.854922000     -3.213609000
C       -3.302590000     -2.308404000     -4.886448000
C       -0.831261000      3.308166000     -2.851376000
C       -0.605376000      2.150330000     -1.893586000
C        0.579149000      2.018331000     -1.150084000
C       -1.602699000      1.187003000     -1.686232000
C        0.769512000      0.977215000     -0.236647000
C       -1.430094000      0.140207000     -0.784591000
C       -0.238909000      0.022497000     -0.056105000
C        5.741810000      3.377992000      2.443579000
C        6.692814000      4.193223000      1.558328000
C        6.294396000      4.179409000      0.082361000
C        7.327535000      5.130970000     -1.992076000
C        4.829444000     -1.327300000      4.861067000
C        3.696231000     -2.200821000      5.310811000
C        3.649756000     -3.100782000      6.344805000
C        1.652797000     -2.984277000      5.407914000
C        1.016812000     -1.656521000      1.281065000
C        0.971980000     -3.090637000      1.654076000
C        2.133622000     -3.861558000      1.484228000
C        2.145046000     -5.219033000      1.778758000
C        0.980340000     -5.834182000      2.257336000
C       -0.184980000     -5.075684000      2.443800000
C       -0.183286000     -3.716794000      2.148922000
H       -0.057020000     -1.870876000     -5.569051000
H        0.365594000     -3.510627000     -5.108862000
H       -0.098680000     -2.092202000     -3.118572000
H        1.120388000     -0.927807000     -3.623968000
H        2.289113000     -5.054642000     -1.895197000
H        1.379988000     -4.971297000     -3.414804000
H        0.598561000     -4.511379000     -1.872466000
H        6.861676000     -1.499439000     -0.893943000
H        8.606353000     -1.672104000     -0.901871000
H        8.837695000     -0.010049000     -2.719992000
H        7.844642000     -1.388163000     -3.193168000
H        4.279101000      0.291451000     -3.411596000
H        4.850366000     -0.550948000     -1.954612000
H        5.177397000     -1.232737000     -3.574677000
H       -8.851094000      4.372329000      3.283522000
H       -7.782919000      2.980931000      3.302567000
H       -7.680249000      6.769749000      2.602357000
H       -5.640111000      2.042150000      1.867559000
H       -2.923119000      6.223104000      1.172315000
H       -3.278750000      1.920041000      1.189101000
H       -1.925264000      3.963915000      0.847515000
H       -5.360816000      7.452509000      1.921895000
H       -7.105671000      1.281187000     -1.004186000
H       -5.170445000     -0.033542000     -1.791951000
H       -4.914094000      1.691151000     -2.087437000
H       -5.359401000      0.622249000     -3.431780000
H       -8.551396000      2.558282000     -2.599751000
H       -7.428769000      2.197898000     -3.919606000
H       -6.911939000      3.224094000     -2.571944000
H       -6.737562000     -3.756744000      2.014542000
H       -8.162252000     -2.763374000      1.721546000
H       -4.113219000     -4.510667000     -2.286864000
H       -4.754033000     -2.465592000     -3.305964000
H       -3.103539000     -2.307890000     -2.736782000
H       -1.647338000     -4.347210000     -2.431486000
H       -2.205658000     -5.928701000     -2.992538000
H       -1.697990000     -4.710942000     -4.165508000
H       -3.308906000     -1.213422000     -4.926057000
H       -2.292797000     -2.638691000     -5.151128000
H       -3.982251000     -2.664423000     -5.667779000
H       -1.892411000      3.339676000     -3.120010000
H       -0.619366000      4.248386000     -2.325941000
H        1.367008000      2.759243000     -1.263982000
H       -2.538655000      1.259239000     -2.232089000
H        1.682925000      0.930564000      0.348104000
H       -2.221858000     -0.590211000     -0.640307000
H        5.613011000      2.373911000      2.017890000
H        4.749563000      3.846830000      2.437525000
H        6.713415000      5.231696000      1.916388000
H        7.715399000      3.806290000      1.651046000
H        5.242567000      4.466426000     -0.041396000
H        6.418314000      3.168565000     -0.318955000
H        7.513348000      5.898822000     -0.152171000
H        6.593514000      3.250390000     -2.391457000
H        7.074977000      4.165728000     -3.758803000
H        8.263005000      6.956847000     -2.002030000
H        8.210629000      6.153849000     -3.534037000
H        4.862948000     -1.326425000      3.764931000
H        5.772671000     -1.763054000      5.205411000
H        4.405643000     -3.430988000      7.039605000
H        0.615055000     -3.191216000      5.197846000
H        1.996594000     -4.265593000      7.036459000
H       -0.995767000     -1.554446000      1.020705000
H        1.909601000     -1.356985000      0.743264000
H        0.714694000     -0.381971000      3.120410000
H        3.036636000     -3.390690000      1.106500000
H        3.040409000     -5.815327000      1.638568000
H       -1.088731000     -5.550366000      2.816987000
H       -1.098283000     -3.155849000      2.318430000
H        0.170209000     -7.473297000      2.825446000
H        1.961318000     -1.432496000      3.656594000

>backward (S) products -3636.72144818
C        2.637699000     -0.843309000      6.537853000
H        2.993104000     -1.717399000      5.992369000
H        2.529279000     -1.093257000      7.593518000
H        3.355494000     -0.030324000      6.429045000
C        8.365513000      0.003446000      0.073049000
H        9.262437000     -0.605032000     -0.044416000
H        8.419675000      0.861970000     -0.596526000
H        7.486881000     -0.593155000     -0.170321000
C       -8.475225000     -1.941171000     -2.368690000
H       -9.128770000     -1.075319000     -2.260461000
H       -7.733325000     -1.938508000     -1.570243000
H       -9.068592000     -2.853757000     -2.310198000
C       -7.369991000     -1.061874000      2.636192000
H       -8.413523000     -1.146918000      2.332811000
H       -7.264569000     -1.391056000      3.670122000
H       -7.051358000     -0.023063000      2.551528000
C       -6.419662000      2.584028000      2.009151000
H       -6.698899000      1.541028000      1.857815000
H       -5.357392000      2.644610000      2.245294000
H       -6.999545000      2.998547000      2.834202000
C       -3.916157000      2.244487000      6.742378000
H       -4.912904000      1.835492000      6.577477000
H       -3.423977000      1.689877000      7.541455000
H       -3.995951000      3.294293000      7.024540000
C        0.564094000     -4.790676000      2.175601000
H        0.396598000     -5.866795000      2.228783000
H        1.603535000     -4.597769000      1.910805000
H        0.345850000     -4.341089000      3.144165000
C        6.591751000     -0.597323000     -4.839855000
H        7.536924000     -0.128600000     -4.566010000
H        6.742382000     -1.233682000     -5.712326000
H        5.858068000      0.173314000     -5.075123000
C        4.991793000      2.836664000     -4.457990000
H        5.704529000      2.016537000     -4.369206000
H        3.976643000      2.445922000     -4.407770000
H        5.139506000      3.341506000     -5.413961000
N       -6.361183000     -5.085309000     -4.990689000
O       -4.315005000      2.056976000      0.326659000
S        2.604368000      1.145119000      3.871294000
C        1.303524000     -0.371713000      5.949983000
N        7.536162000     -4.522494000     -1.878964000
O       -5.469096000      2.655995000     -1.518755000
S        7.049133000     -1.926314000      2.508074000
C        1.347891000     -0.077563000      4.444757000
N        7.396997000     -4.677624000      0.446482000
O        1.840785000      2.385362000     -2.521476000
C        2.036637000      2.692998000      4.658619000
N        8.445689000     -6.333153000     -0.774392000
O       -2.185344000      7.380943000     -2.095684000
N        2.962022000      4.947952000     -3.194593000
C        8.268989000      0.487150000      1.525281000
N        3.450111000      7.027147000     -3.748750000
C        8.354556000     -0.626528000      2.573156000
N       -1.810667000      1.189033000     -0.265585000
C        5.546415000     -0.950765000      2.863300000
C       -7.783556000     -1.880847000     -3.748638000
C       -6.975284000     -3.104467000     -4.083416000
C       -7.330180000     -4.100511000     -4.962199000
C       -5.699303000     -3.497640000     -3.531393000
C       -5.346805000     -4.745476000     -4.125278000
C       -4.813386000     -2.917104000     -2.604369000
C       -4.156040000     -5.413301000     -3.814395000
C       -3.629540000     -3.576850000     -2.294039000
C       -3.305381000     -4.813746000     -2.891611000
C       -6.533748000     -1.993387000      1.736919000
C       -5.163959000     -2.271660000      2.361273000
C       -7.274211000     -3.310444000      1.464948000
C       -6.429050000      3.222865000      0.616458000
C       -5.318839000      2.578221000     -0.281162000
C       -3.113888000      2.126778000      5.435728000
C       -3.178192000      0.701887000      4.842125000
C       -1.675977000      2.625768000      5.620970000
C       -2.725870000     -0.432633000      5.769312000
C       -0.410186000     -4.265373000      1.079912000
C       -0.631689000     -2.769324000      0.850500000
C        0.072727000     -2.053406000     -0.133510000
C       -1.689617000     -2.094117000      1.485076000
C       -0.284408000     -0.753708000     -0.503193000
C       -2.069155000     -0.799942000      1.122710000
C       -1.373749000     -0.121722000      0.115421000
C        6.100270000     -1.447378000     -3.657632000
C        7.054639000     -2.605483000     -3.338188000
C        6.673755000     -3.347086000     -2.055998000
C        7.793501000     -5.162842000     -0.735763000
C        5.222784000      3.844146000     -3.314023000
C        4.327920000      5.043085000     -3.407307000
C        4.642981000      6.335888000     -3.753159000
C        2.469584000      6.155706000     -3.409839000
C       -0.982153000      2.125054000     -0.656540000
C       -1.346848000      3.439222000     -1.104410000
C       -0.356912000      4.448580000     -1.023018000
C       -0.657168000      5.761555000     -1.336323000
C       -1.946477000      6.087117000     -1.792164000
C       -2.921271000      5.085767000     -1.935220000
C       -2.630644000      3.777493000     -1.589427000
H        0.530688000     -1.136983000      6.100089000
H        0.957788000      0.519021000      6.488550000
H        0.366167000      0.246916000      4.086373000
H        1.606086000     -0.986511000      3.889118000
H        2.770371000      3.459992000      4.396817000
H        2.001834000      2.605008000      5.746989000
H        1.059702000      2.999562000      4.278840000
H        7.346619000      1.061972000      1.669951000
H        9.094149000      1.179807000      1.738496000
H        9.291314000     -1.184338000      2.463986000
H        8.342772000     -0.205312000      3.583605000
H        4.719996000     -1.660187000      2.948857000
H        5.324359000     -0.243766000      2.061959000
H        5.652859000     -0.418601000      3.810900000
H       -8.548952000     -1.744601000     -4.522213000
H       -7.145696000     -0.988156000     -3.789246000
H       -8.212050000     -4.185408000     -5.582606000
H       -5.047847000     -1.963184000     -2.139975000
H       -3.907425000     -6.363743000     -4.278290000
H       -2.940641000     -3.134022000     -1.581255000
H       -2.373736000     -5.306505000     -2.627483000
H       -6.391912000     -5.915184000     -5.563812000
H       -6.374847000     -1.490547000      0.772505000
H       -4.640558000     -1.340487000      2.600151000
H       -4.530860000     -2.856871000      1.687097000
H       -5.274421000     -2.838517000      3.295279000
H       -8.232797000     -3.135765000      0.963418000
H       -7.483154000     -3.843025000      2.402165000
H       -6.681786000     -3.978013000      0.828523000
H       -6.209763000      4.299108000      0.668532000
H       -7.383575000      3.123379000      0.089210000
H       -3.591737000      2.786770000      4.697865000
H       -4.212291000      0.506344000      4.528963000
H       -2.575305000      0.680708000      3.924550000
H       -1.126989000      2.599846000      4.673768000
H       -1.662041000      3.660292000      5.983776000
H       -1.124818000      2.018593000      6.348594000
H       -2.737613000     -1.391331000      5.238648000
H       -1.708733000     -0.279054000      6.144181000
H       -3.385702000     -0.535804000      6.637178000
H       -1.395116000     -4.696476000      1.293313000
H       -0.095857000     -4.700380000      0.123521000
H        0.885848000     -2.538094000     -0.667879000
H       -2.264354000     -2.608080000      2.249317000
H        0.253812000     -0.260926000     -1.306659000
H       -2.915620000     -0.319379000      1.600966000
H        5.989449000     -0.807669000     -2.772246000
H        5.102666000     -1.850229000     -3.874113000
H        7.057367000     -3.313611000     -4.178701000
H        8.080732000     -2.230178000     -3.236538000
H        5.622967000     -3.661222000     -2.083860000
H        6.803121000     -2.678789000     -1.201287000
H        7.847407000     -4.978962000     -2.727992000
H        7.096448000     -3.716920000      0.569918000
H        7.665535000     -5.164704000      1.290408000
H        8.700515000     -6.756671000     -1.654784000
H        8.757829000     -6.781102000      0.074996000
H        5.061316000      3.342871000     -2.351504000
H        6.265541000      4.180604000     -3.324066000
H        5.580561000      6.811805000     -3.995899000
H        1.432263000      6.442384000     -3.323188000
H        3.328578000      8.009396000     -3.956548000
H       -2.854676000      1.449251000     -0.148624000
H        0.082139000      1.900042000     -0.614811000
H        1.201624000      2.256188000     -3.235022000
H        0.643020000      4.190169000     -0.691949000
H        0.083445000      6.547557000     -1.240293000
H       -3.909181000      5.334406000     -2.314181000
H       -3.411441000      3.031704000     -1.714938000
H       -3.104162000      7.482939000     -2.392172000
H        2.191001000      3.290121000     -2.698565000

>alternative (S) reactants -3636.69066245
C       -9.971328000     -0.008253000      1.459484000
H       -9.380420000      0.232227000      0.576184000
H       -9.892764000     -1.073056000      1.678784000
H      -11.015019000      0.255582000      1.286384000
C       -7.983415000     -2.571621000     -2.261216000
H       -7.969017000     -2.635021000     -3.349516000
H       -8.989022000     -2.773187000     -1.893716000
H       -7.286539000     -3.296444000     -1.841416000
C       -6.340597000     -5.002276000      0.163584000
H       -5.302887000     -4.693512000      0.034484000
H       -6.493030000     -5.979871000     -0.294216000
H       -7.001872000     -4.272354000     -0.301916000
C       -3.166053000     -6.653984000     -3.548816000
H       -2.606045000     -6.424303000     -4.455916000
H       -4.230048000     -6.496048000     -3.722916000
H       -2.991088000     -7.690590000     -3.262316000
C       -1.193234000      2.760049000     -4.245316000
H       -0.205824000      3.059316000     -3.894816000
H       -1.113165000      1.849047000     -4.838516000
H       -1.624807000      3.555564000     -4.851916000
C        2.558704000     -2.004578000     -5.592816000
H        3.423304000     -2.007307000     -4.929716000
H        2.720581000     -2.702383000     -6.414016000
H        2.403338000     -1.001572000     -5.989516000
C        7.248563000      2.687363000     -0.041416000
H        6.222374000      3.018998000     -0.196516000
H        7.392154000      2.414459000      1.003984000
H        7.936090000      3.490040000     -0.308316000
C        4.720952000      5.297349000      3.881384000
H        4.444383000      6.213558000      4.402684000
H        5.805548000      5.185912000      3.880684000
H        4.263923000      4.440565000      4.377384000
C        4.098432000      1.772070000      5.125784000
H        3.024931000      1.726106000      4.939884000
H        4.284135000      1.843564000      6.196984000
H        4.520962000      2.641256000      4.620684000
N      -10.031156000      4.450042000      2.587071000
O       -7.139459000     -2.664093000      1.603798000
S        2.539707000     -1.788409000     -2.227701000
C       -9.425774000      0.777266000      2.671820000
N        4.373266000     -2.000578000      4.582160000
O       -6.313502000     -3.548199000      3.519275000
S        5.960227000      2.354853000     -3.158233000
C       -9.425962000      2.269961000      2.486658000
N        3.283605000     -2.344588000      6.401288000
O        5.335203000     -1.989095000      2.014037000
C      -10.328858000      3.166349000      3.007066000
N       -0.508345000     -1.280197000      0.926967000
O        8.521107000     -7.458960000      0.854676000
C       -8.504981000      3.051427000      1.692990000
N        4.689316000      7.761082000     -0.500905000
C       -8.917208000      4.413778000      1.780121000
N        3.850597000      7.096041000     -2.558896000
C       -7.366025000      2.737283000      0.927728000
N        5.084766000      9.044565000     -2.388148000
C       -8.233274000      5.445765000      1.125526000
C       -6.684306000      3.759720000      0.276454000
C       -7.115434000      5.100391000      0.372799000
C       -7.570909000     -1.154059000     -1.825484000
C       -6.140442000     -0.830313000     -2.274065000
C       -8.559620000     -0.105218000     -2.351245000
C       -6.677021000     -5.022714000      1.661978000
C       -6.700613000     -3.604133000      2.324300000
C       -2.691080000     -5.729048000     -2.412348000
C       -3.069868000     -4.253449000     -2.667651000
C       -1.190092000     -5.914471000     -2.146251000
C       -2.527541000     -3.634754000     -3.961566000
C       -2.140817000      2.560913000     -3.042722000
C       -1.696448000      1.547103000     -2.010153000
C       -0.591402000      1.781423000     -1.177670000
C       -2.400985000      0.351957000     -1.816156000
C       -0.204330000      0.868610000     -0.198917000
C       -2.030276000     -0.569807000     -0.838675000
C       -0.920881000     -0.327116000     -0.012341000
C        4.754495000      0.500287000      4.564706000
C        4.215515000     -0.756661000      5.177794000
C        3.520238000     -0.985173000      6.335241000
C        3.803656000     -2.944840000      5.330576000
C        5.775132000     -2.581535000      1.025204000
C        6.486642000     -3.850438000      1.028003000
C        6.860827000     -4.423787000     -0.203515000
C        7.536902000     -5.631445000     -0.249919000
C        7.857970000     -6.287224000      0.949765000
C        7.497452000     -5.724772000      2.189491000
C        6.819002000     -4.519032000      2.222497000
C        1.346577000     -2.419955000     -4.748424000
C        1.192795000     -1.579837000     -3.474420000
C        1.983881000     -3.305028000     -1.369629000
C        7.523041000      1.459139000     -0.920698000
C        7.536622000      1.723929000     -2.429514000
C        6.258151000      4.160049000     -3.171648000
C        4.192167000      5.361205000      2.439762000
C        4.739902000      6.551700000      1.644367000
C        4.132166000      6.624193000      0.244037000
C        4.535373000      7.969397000     -1.809844000
H      -10.018736000      0.525846000      3.559508000
H       -8.406582000      0.425109000      2.875455000
H      -11.175155000      2.988970000      3.656888000
H       -7.022016000      1.709583000      0.850340000
H       -8.565032000      6.477506000      1.203421000
H       -5.804198000      3.525115000     -0.315862000
H       -6.563822000      5.877810000     -0.148761000
H      -10.545731000      5.279327000      2.842667000
H       -7.588170000     -1.139585000     -0.727932000
H       -8.298458000      0.903346000     -2.009990000
H       -9.582433000     -0.314742000     -2.017739000
H       -8.568068000     -0.090071000     -3.449636000
H       -5.427886000     -1.555923000     -1.866605000
H       -6.053543000     -0.852046000     -3.368973000
H       -5.832429000      0.165718000     -1.935239000
H       -7.677241000     -5.462218000      1.800997000
H       -5.981717000     -5.662011000      2.220298000
H       -3.222735000     -6.028686000     -1.498070000
H       -2.724790000     -3.654365000     -1.814568000
H       -4.164821000     -4.173479000     -2.671951000
H       -0.847199000     -5.275767000     -1.323860000
H       -0.965315000     -6.953005000     -1.876124000
H       -0.589390000     -5.672696000     -3.031110000
H       -2.797544000     -2.574954000     -4.022397000
H       -1.435743000     -3.697226000     -4.020523000
H       -2.935675000     -4.124895000     -4.851918000
H       -3.130629000      2.274805000     -3.416462000
H       -2.273429000      3.535826000     -2.553475000
H       -0.027538000      2.706080000     -1.283975000
H       -3.272211000      0.142079000     -2.431359000
H        0.655582000      1.079276000      0.432826000
H       -2.610146000     -1.478553000     -0.699873000
H        4.608341000      0.443493000      3.480242000
H        5.840060000      0.534046000      4.724555000
H        3.175111000     -0.310507000      7.100921000
H        3.760724000     -3.998673000      5.108372000
H        2.781926000     -2.819878000      7.143283000
H       -1.257076000     -1.876283000      1.261603000
H        5.632268000     -2.126712000      0.027718000
H        6.609712000     -3.910205000     -1.127795000
H        7.826021000     -6.083316000     -1.192506000
H        7.758288000     -6.239728000      3.110686000
H        6.551221000     -4.074878000      3.175662000
H        8.687512000     -7.819698000      1.740179000
H        4.826606000     -2.157007000      3.664373000
H        0.015621000     -0.895341000      1.704225000
H        0.421794000     -2.315889000     -5.331637000
H        1.423158000     -3.480925000     -4.479279000
H        0.246031000     -1.788590000     -2.968306000
H        1.195358000     -0.511756000     -3.717090000
H        2.781649000     -3.590545000     -0.678230000
H        1.072856000     -3.113211000     -0.796959000
H        1.825529000     -4.126212000     -2.072650000
H        8.504746000      1.037166000     -0.663928000
H        6.784446000      0.678810000     -0.699750000
H        7.748394000      0.793605000     -2.965339000
H        8.325131000      2.435187000     -2.699008000
H        5.377662000      4.623808000     -3.624053000
H        6.387193000      4.560852000     -2.163936000
H        7.133265000      4.406207000     -3.779556000
H        3.095971000      5.418091000      2.461074000
H        4.441839000      4.430564000      1.913492000
H        4.520438000      7.485965000      2.178868000
H        5.831562000      6.477964000      1.560134000
H        4.353296000      5.702785000     -0.306441000
H        3.041043000      6.723281000      0.311051000
H        5.125140000      8.501427000      0.035579000
H        3.248195000      6.408401000     -2.131256000
H        3.713175000      7.275683000     -3.543786000
H        5.734864000      9.630641000     -1.884330000
H        4.985180000      9.200837000     -3.381220000

>alternative (S) TS1 -3636.68036333
C        9.262625000     -2.493318000      0.486981000
H        8.605904000     -2.247865000     -0.347101000
H        9.463866000     -1.598225000      1.075522000
H       10.199554000     -2.903120000      0.108710000
C        7.891498000      1.647107000     -1.824545000
H        7.863804000      2.111650000     -2.810474000
H        8.924992000      1.464199000     -1.532374000
H        7.413989000      2.301752000     -1.096079000
C        6.989121000      3.307388000      1.479358000
H        5.903849000      3.312510000      1.374451000
H        7.372830000      4.323083000      1.381175000
H        7.429662000      2.673194000      0.710929000
C        4.239019000      6.892816000     -1.004476000
H        3.614264000      7.149829000     -1.860524000
H        5.222515000      6.574134000     -1.348739000
H        4.341742000      7.759410000     -0.352012000
C       -0.084447000     -0.877675000     -4.736535000
H       -1.105492000     -1.053525000     -4.398992000
H        0.053834000      0.181042000     -4.956125000
H        0.113472000     -1.466465000     -5.631642000
C       -2.534951000      4.763121000     -3.858508000
H       -3.351783000      4.715251000     -3.138970000
H       -2.536307000      5.733097000     -4.355147000
H       -2.651092000      3.972150000     -4.599052000
C       -8.110551000     -0.460351000      0.197987000
H       -7.207310000     -0.933917000     -0.185408000
H       -8.151114000     -0.570350000      1.281597000
H       -8.986885000     -0.928127000     -0.250837000
C       -6.224044000     -4.840125000      2.616225000
H       -6.175684000     -5.921360000      2.743801000
H       -7.244102000     -4.493721000      2.784316000
H       -5.550442000     -4.356480000      3.324263000
C       -4.690357000     -2.269262000      4.940471000
H       -3.646072000     -2.402127000      4.656054000
H       -4.858619000     -2.689392000      5.931554000
H       -5.334019000     -2.768512000      4.215495000
N        8.032797000     -6.877955000     -0.128153000
O        7.128723000      0.481006000      1.921195000
S       -1.175457000      7.404852000     -2.372012000
C        8.563712000     -3.523748000      1.401322000
N       -2.853053000      0.333081000      5.606445000
O        6.544647000      0.805913000      4.085683000
S       -6.726303000      0.722183000     -2.666069000
C        8.107100000     -4.767499000      0.689625000
N       -3.317641000      1.197358000      7.548808000
O       -1.592808000     -0.609495000      3.706614000
C        8.736793000     -5.989114000      0.664123000
N       -0.011923000     -0.300527000      1.893720000
O       -3.674929000      4.734270000      0.729310000
C        6.932143000     -4.910362000     -0.139345000
N       -7.140903000     -5.430480000     -2.271788000
C        6.918997000     -6.247829000     -0.633606000
N       -6.196016000     -4.421057000     -4.131316000
C        5.882546000     -4.044773000     -0.500674000
N       -7.993402000     -5.856430000     -4.382093000
C        5.902346000     -6.725975000     -1.469638000
C        4.870925000     -4.516659000     -1.330326000
C        4.882320000     -5.843727000     -1.811459000
C        7.129178000      0.309509000     -1.868148000
C        5.651101000      0.526729000     -2.218801000
C        7.785501000     -0.671733000     -2.847888000
C        7.350843000      2.690980000      2.838718000
C        6.960446000      1.180350000      2.959716000
C        3.623853000      5.739593000     -0.186778000
C        3.634122000      4.399898000     -0.955405000
C        2.239716000      6.120916000      0.353971000
C        2.855384000      4.364211000     -2.274885000
C        0.939938000     -1.380189000     -3.689829000
C        0.650136000     -1.066379000     -2.237957000
C        0.432299000     -2.110992000     -1.327518000
C        0.635942000      0.248603000     -1.748113000
C        0.224064000     -1.863949000      0.027655000
C        0.425875000      0.514305000     -0.395450000
C        0.232819000     -0.548206000      0.489104000
C       -5.038055000     -0.764262000      4.954758000
C       -4.181905000      0.044055000      5.881852000
C       -4.474738000      0.591434000      7.104556000
C       -2.357548000      1.022318000      6.626585000
C       -1.668315000     -0.289262000      2.435465000
C       -2.211857000      1.052693000      2.022180000
C       -3.018093000      1.162721000      0.880787000
C       -3.508933000      2.396178000      0.463474000
C       -3.184809000      3.549719000      1.187634000
C       -2.378932000      3.457721000      2.331546000
C       -1.902186000      2.216162000      2.740973000
C       -1.218559000      4.617382000     -3.090196000
C       -1.085829000      5.616159000     -1.935140000
C        0.267350000      7.595612000     -3.477458000
C       -8.077955000      1.033906000     -0.151659000
C       -8.134717000      1.355586000     -1.648275000
C       -7.432005000     -0.815227000     -3.364145000
C       -5.791872000     -4.485711000      1.184829000
C       -6.679950000     -5.143421000      0.122920000
C       -6.249900000     -4.784713000     -1.298664000
C       -7.102533000     -5.245686000     -3.592073000
H        9.242347000     -3.800883000      2.217002000
H        7.703962000     -3.031066000      1.872749000
H        9.646200000     -6.303440000      1.158184000
H        5.862215000     -3.022566000     -0.132841000
H        5.911057000     -7.748522000     -1.836833000
H        4.056082000     -3.855280000     -1.612239000
H        4.079649000     -6.184081000     -2.460044000
H        8.288550000     -7.840395000     -0.290350000
H        7.172743000     -0.115927000     -0.857148000
H        7.276271000     -1.642636000     -2.848666000
H        8.837372000     -0.848039000     -2.595497000
H        7.754264000     -0.281503000     -3.874271000
H        5.163917000      1.183465000     -1.489257000
H        5.542145000      0.987183000     -3.210203000
H        5.099178000     -0.420966000     -2.231758000
H        8.439097000      2.763574000      2.990815000
H        6.885690000      3.243766000      3.664368000
H        4.276778000      5.586127000      0.684237000
H        3.247283000      3.614118000     -0.292031000
H        4.679332000      4.133559000     -1.159341000
H        1.783591000      5.297157000      0.916482000
H        2.309531000      6.982183000      1.028614000
H        1.551906000      6.401751000     -0.450534000
H        2.939614000      3.375821000     -2.740716000
H        1.789563000      4.567621000     -2.127924000
H        3.238387000      5.093754000     -2.996562000
H        1.927237000     -0.978817000     -3.951436000
H        1.024132000     -2.468060000     -3.784251000
H        0.448001000     -3.138201000     -1.681052000
H        0.812912000      1.077657000     -2.427286000
H        0.081680000     -2.686139000      0.723747000
H        0.436377000      1.535803000     -0.027781000
H       -4.946593000     -0.358168000      3.940678000
H       -6.083025000     -0.630179000      5.252000000
H       -5.385009000      0.601197000      7.682550000
H       -1.348318000      1.392636000      6.714902000
H       -3.204655000      1.692954000      8.424323000
H        0.406853000      0.580774000      2.200148000
H       -2.028266000     -1.085315000      1.763852000
H       -3.265374000      0.271286000      0.310792000
H       -4.133559000      2.481774000     -0.419649000
H       -2.126233000      4.355079000      2.891308000
H       -1.272121000      2.153235000      3.623141000
H       -3.372167000      5.455889000      1.302168000
H       -2.227123000     -0.043603000      4.612078000
H        0.387215000     -1.040253000      2.477425000
H       -1.147189000      3.612824000     -2.650610000
H       -0.364108000      4.714456000     -3.771017000
H       -0.156769000      5.445373000     -1.384936000
H       -1.911793000      5.482158000     -1.227440000
H        0.333669000      8.658708000     -3.722883000
H        1.192402000      7.294039000     -2.979762000
H        0.145495000      7.032163000     -4.405569000
H       -8.934183000      1.539451000      0.315960000
H       -7.178617000      1.490939000      0.279477000
H       -8.129858000      2.439999000     -1.793531000
H       -9.056534000      0.975024000     -2.101462000
H       -6.676702000     -1.235081000     -4.033861000
H       -7.666119000     -1.547868000     -2.588440000
H       -8.331098000     -0.598808000     -3.947516000
H       -4.750492000     -4.796109000      1.028582000
H       -5.814278000     -3.396149000      1.051839000
H       -6.649519000     -6.234584000      0.240943000
H       -7.722872000     -4.833097000      0.268425000
H       -6.292625000     -3.698486000     -1.440850000
H       -5.216243000     -5.109073000     -1.475572000
H       -7.823712000     -6.087017000     -1.914979000
H       -5.422743000     -4.074945000     -3.582949000
H       -6.127828000     -4.329515000     -5.135144000
H       -8.704617000     -6.459550000     -3.994151000
H       -7.931641000     -5.783470000     -5.387277000

>alternative (S) Int1 -3636.68531051
C       -9.320085000      1.981782000      0.981722000
H       -8.675663000      1.981971000      0.103120000
H       -9.503755000      0.957446000      1.305866000
H      -10.266731000      2.467407000      0.743197000
C       -7.953999000     -1.351602000     -2.392980000
H       -7.939247000     -1.528650000     -3.468647000
H       -8.983852000     -1.268654000     -2.047361000
H       -7.458666000     -2.174269000     -1.878100000
C       -6.981508000     -3.839925000      0.317943000
H       -5.898181000     -3.802384000      0.200313000
H       -7.358323000     -4.794925000     -0.048794000
H       -7.440391000     -3.025538000     -0.241487000
C       -4.244282000     -6.574862000     -3.090208000
H       -3.632097000     -6.580197000     -3.992646000
H       -5.236142000     -6.186767000     -3.320283000
H       -4.328599000     -7.588003000     -2.698183000
C       -0.050319000      1.974042000     -4.616005000
H        0.974829000      2.063928000     -4.257702000
H       -0.183462000      1.013960000     -5.114740000
H       -0.268405000      2.782459000     -5.313115000
C        2.461936000     -3.660355000     -5.348540000
H        3.290499000     -3.800552000     -4.654948000
H        2.462935000     -4.457599000     -6.091445000
H        2.558798000     -2.695714000     -5.846147000
C        8.062035000      0.326252000     -0.097542000
H        7.148451000      0.875038000     -0.324037000
H        8.120162000      0.136455000      0.974164000
H        8.926637000      0.909977000     -0.413689000
C        6.180480000      3.854141000      3.452521000
H        6.125256000      4.858654000      3.871554000
H        7.206121000      3.487988000      3.505060000
H        5.523129000      3.186896000      4.010774000
C        4.708249000      0.726703000      5.006652000
H        3.658187000      0.918943000      4.784187000
H        4.889878000      0.862116000      6.072364000
H        5.335245000      1.413206000      4.436800000
N       -8.173155000      6.390115000      1.582068000
O       -7.125583000     -1.234611000      1.483590000
S        2.266469000     -3.191944000     -2.046716000
C       -8.615404000      2.733296000      2.132776000
N        2.755591000     -1.669047000      5.322108000
O       -6.494190000     -2.107145000      3.476206000
S        6.764943000      0.002303000     -3.205483000
C       -8.195098000      4.134728000      1.784138000
N        3.306355000     -3.154924000      6.848743000
O        1.334145000     -0.085981000      3.684677000
C       -8.842499000      5.302122000      2.112450000
N        0.006545000     -0.103647000      1.784168000
O        3.667230000     -5.485953000      1.447957000
C       -7.046796000      4.526192000      0.999205000
N        6.912896000      5.760645000     -1.135419000
C       -7.066325000      5.948182000      0.894725000
N        5.959055000      5.156066000     -3.159915000
C       -5.997421000      3.816941000      0.385046000
N        7.726413000      6.649628000     -3.113042000
C       -6.081561000      6.660552000      0.199067000
C       -5.018048000      4.521423000     -0.307051000
C       -5.061018000      5.929252000     -0.400290000
C       -7.205191000     -0.043540000     -2.076335000
C       -5.730763000     -0.135976000     -2.491802000
C       -7.886073000      1.160199000     -2.740368000
C       -7.322264000     -3.610027000      1.797502000
C       -6.934177000     -2.179200000      2.300789000
C       -3.586590000     -5.670399000     -2.029977000
C       -3.647672000     -4.177753000     -2.424750000
C       -2.159246000     -6.139259000     -1.713669000
C       -3.004279000     -3.812968000     -3.768000000
C       -1.046776000      2.144369000     -3.438213000
C       -0.674011000      1.501279000     -2.116100000
C       -0.090089000      2.275970000     -1.100213000
C       -0.960234000      0.157485000     -1.833795000
C        0.163486000      1.749562000      0.164672000
C       -0.705881000     -0.390964000     -0.574745000
C       -0.160090000      0.418105000      0.417260000
C        5.013567000     -0.745208000      4.663483000
C        4.138497000     -1.682953000      5.444086000
C        4.488720000     -2.608389000      6.396607000
C        2.291512000     -2.562602000      6.180464000
C        1.463735000     -0.349256000      2.339573000
C        1.962695000     -1.729674000      2.003243000
C        3.223485000     -1.880214000      1.414016000
C        3.787971000     -3.140126000      1.244057000
C        3.078588000     -4.275363000      1.650350000
C        1.806982000     -4.142771000      2.224512000
C        1.265898000     -2.875483000      2.411794000
C        1.123976000     -3.737551000     -4.603175000
C        1.022261000     -2.854833000     -3.359939000
C        1.995579000     -4.974232000     -1.744046000
C        8.039460000     -1.017233000     -0.840565000
C        8.126947000     -0.925782000     -2.367252000
C        7.531976000      1.648186000     -3.430735000
C        5.714592000      3.897415000      1.988720000
C        6.573902000      4.816333000      1.112821000
C        6.049214000      4.895702000     -0.320570000
C        6.860980000      5.861763000     -2.464381000
H       -9.279108000      2.760468000      3.005334000
H       -7.737673000      2.147803000      2.434088000
H       -9.742688000      5.448258000      2.694008000
H       -5.952943000      2.733412000      0.453591000
H       -6.114859000      7.744421000      0.130801000
H       -4.204895000      3.981536000     -0.784674000
H       -4.282799000      6.452602000     -0.949120000
H       -8.450985000      7.353836000      1.691753000
H       -7.237538000      0.085768000     -0.986727000
H       -7.385976000      2.100911000     -2.481594000
H       -8.935127000      1.246532000     -2.435131000
H       -7.868410000      1.066899000     -3.834744000
H       -5.225919000     -0.961212000     -1.976712000
H       -5.633248000     -0.305498000     -3.572751000
H       -5.188267000      0.786466000     -2.251185000
H       -8.407132000     -3.729602000      1.943086000
H       -6.839099000     -4.354936000      2.441767000
H       -4.172602000     -5.766562000     -1.105111000
H       -3.177105000     -3.585807000     -1.627308000
H       -4.701152000     -3.870417000     -2.446661000
H       -1.701258000     -5.521321000     -0.931809000
H       -2.156109000     -7.176569000     -1.359211000
H       -1.513617000     -6.097223000     -2.598843000
H       -3.063738000     -2.732639000     -3.942178000
H       -1.946990000     -4.096296000     -3.809414000
H       -3.509597000     -4.301544000     -4.607640000
H       -2.028639000      1.771019000     -3.750416000
H       -1.173055000      3.216689000     -3.253426000
H        0.129772000      3.323092000     -1.287967000
H       -1.424253000     -0.463746000     -2.593782000
H        0.569354000      2.377668000      0.952429000
H       -0.961957000     -1.424618000     -0.362311000
H        4.871272000     -0.917850000      3.589775000
H        6.061185000     -0.977726000      4.883230000
H        5.447503000     -2.915680000      6.784167000
H        1.253208000     -2.810140000      6.343394000
H        3.212105000     -3.869520000      7.558193000
H       -0.540547000     -0.964328000      1.893168000
H        2.051589000      0.414288000      1.816226000
H        3.774844000     -1.001939000      1.090828000
H        4.767067000     -3.260331000      0.792864000
H        1.255629000     -5.025749000      2.538286000
H        0.298961000     -2.789670000      2.901192000
H        3.081445000     -6.189328000      1.768461000
H        1.853442000     -0.743040000      4.264065000
H       -0.396435000      0.561920000      2.454796000
H        0.308545000     -3.450035000     -5.280292000
H        0.921260000     -4.777134000     -4.320372000
H        0.023729000     -2.938883000     -2.918887000
H        1.181692000     -1.801133000     -3.614619000
H        2.673673000     -5.267087000     -0.940233000
H        0.966718000     -5.172436000     -1.430594000
H        2.232503000     -5.573311000     -2.626346000
H        8.887746000     -1.633072000     -0.511140000
H        7.133511000     -1.571718000     -0.566307000
H        8.100313000     -1.931051000     -2.798285000
H        9.070195000     -0.466513000     -2.682176000
H        6.801922000      2.271767000     -3.953698000
H        7.775904000      2.119633000     -2.476209000
H        8.433680000      1.576739000     -4.045118000
H        4.671160000      4.237470000      1.951042000
H        5.725375000      2.883593000      1.567079000
H        6.591558000      5.826090000      1.544131000
H        7.609858000      4.454748000      1.096549000
H        6.031767000      3.895844000     -0.768070000
H        5.023547000      5.286773000     -0.325543000
H        7.556187000      6.372798000     -0.648123000
H        5.164956000      4.740973000     -2.694834000
H        5.894943000      5.269870000     -4.162094000
H        8.506531000      7.071883000     -2.629760000
H        7.687020000      6.741796000     -4.117879000

>alternative (S) Int2 -3636.69774154
C       -8.894129000      2.540155000      1.099237000
H       -8.219578000      2.673836000      0.254055000
H       -9.146590000      1.485418000      1.208151000
H       -9.802813000      3.121262000      0.939636000
C       -7.597203000     -0.139186000     -2.838449000
H       -7.553803000     -0.100794000     -3.927148000
H       -8.632514000     -0.062256000     -2.508081000
H       -7.167690000     -1.076549000     -2.486162000
C       -6.864056000     -3.169634000     -0.655453000
H       -5.776806000     -3.177058000     -0.737168000
H       -7.280524000     -4.008026000     -1.214166000
H       -7.256065000     -2.233837000     -1.052157000
C       -4.164212000     -5.342192000     -4.473648000
H       -3.521281000     -5.207200000     -5.344056000
H       -5.123794000     -4.855357000     -4.645500000
H       -4.319350000     -6.405568000     -4.293617000
C        0.555592000      3.061870000     -4.163249000
H        1.570642000      3.015245000     -3.769688000
H        0.386706000      2.229425000     -4.846430000
H        0.408453000      4.004048000     -4.690233000
C        2.771951000     -2.461892000     -5.943778000
H        3.565883000     -2.787622000     -5.272352000
H        2.754828000     -3.095133000     -6.830467000
H        2.940674000     -1.425884000     -6.236608000
C        8.395027000      0.052462000      0.129620000
H        7.522449000      0.690926000     -0.004809000
H        8.403873000     -0.348570000      1.143056000
H        9.301859000      0.632204000     -0.042937000
C        6.588411000      2.919510000      4.265485000
H        6.574708000      3.822886000      4.874917000
H        7.589307000      2.487115000      4.268604000
H        5.874982000      2.197334000      4.663546000
C        4.887908000     -0.355568000      5.129087000
H        3.858975000     -0.058224000      4.924244000
H        5.038470000     -0.444942000      6.204452000
H        5.572549000      0.389628000      4.722772000
N       -7.722018000      6.710294000      2.632522000
O       -5.030437000     -2.174484000      1.245148000
S        2.684427000     -2.756569000     -2.607265000
C       -8.203731000      3.026223000      2.393463000
N        7.544232000      5.668330000      0.173812000
O       -6.616101000     -2.071906000      2.859416000
S        7.167398000      0.434417000     -3.002214000
C       -7.767078000      4.464966000      2.345973000
N        6.559685000      5.620204000     -1.923685000
O        1.390435000     -1.260322000      2.405836000
C       -8.398218000      5.540252000      2.925043000
N        8.314247000      7.068942000     -1.503012000
O       -0.913340000     -7.178445000      2.991637000
C       -6.620680000      5.004748000      1.651118000
N        2.859694000     -2.814533000      4.287674000
C       -6.625749000      6.415943000      1.854628000
N        3.005440000     -4.432947000      5.697931000
C       -5.583232000      4.435673000      0.888574000
N       -0.462640000     -1.184111000      0.918749000
C       -5.640034000      7.252992000      1.317380000
C       -4.602545000      5.263900000      0.353547000
C       -4.632304000      6.659230000      0.564312000
C       -6.808566000      1.055066000     -2.271534000
C       -5.325775000      0.973277000     -2.650713000
C       -7.420187000      2.384800000     -2.733466000
C       -7.142607000     -3.269893000      0.850837000
C       -6.172034000     -2.406696000      1.731852000
C       -3.496744000     -4.719695000     -3.231489000
C       -3.418393000     -3.179321000     -3.315155000
C       -2.130385000     -5.364712000     -2.958393000
C       -2.647695000     -2.607739000     -4.511052000
C        1.443659000     -2.593461000     -5.185191000
C        1.467612000     -2.000347000     -3.771339000
C        2.100674000     -4.487898000     -2.543114000
C        8.325565000     -1.108123000     -0.873083000
C        8.465572000     -0.705874000     -2.344924000
C        7.990775000      2.060795000     -2.840985000
C        6.174610000      3.274873000      2.828609000
C        7.095696000      4.312032000      2.176682000
C        6.642288000      4.669450000      0.761818000
C        7.469563000      6.120932000     -1.078592000
C       -0.452956000      3.046130000     -2.994923000
C       -0.391520000      1.875308000     -2.029792000
C        0.769079000      1.539394000     -1.316911000
C       -1.549888000      1.138929000     -1.740809000
C        0.778014000      0.529355000     -0.350950000
C       -1.562594000      0.128520000     -0.784562000
C       -0.395724000     -0.190335000     -0.069351000
C        5.145832000     -1.710630000      4.434525000
C        4.148192000     -2.760944000      4.809701000
C        4.229094000     -3.793217000      5.704550000
C        2.188853000     -3.829106000      4.834916000
C        0.661811000     -1.967731000      1.341072000
C        0.223135000     -3.342462000      1.802251000
C        0.873471000     -4.485596000      1.319980000
C        0.489806000     -5.761528000      1.726305000
C       -0.567789000     -5.912744000      2.631508000
C       -1.222910000     -4.778798000      3.132443000
C       -0.825408000     -3.508237000      2.720184000
H       -8.887838000      2.885333000      3.238823000
H       -7.335795000      2.384866000      2.593366000
H       -9.291198000      5.565315000      3.534834000
H       -5.545971000      3.362317000      0.723875000
H       -5.662569000      8.326404000      1.484090000
H       -3.798087000      4.831641000     -0.234994000
H       -3.853278000      7.281350000      0.132342000
H       -7.982221000      7.629658000      2.956676000
H       -6.875624000      1.012003000     -1.175367000
H       -6.893990000      3.242720000     -2.299076000
H       -8.475836000      2.462209000     -2.448998000
H       -7.365597000      2.481473000     -3.825967000
H       -4.874760000      0.045851000     -2.281344000
H       -5.194897000      1.000122000     -3.740703000
H       -4.763599000      1.813299000     -2.226937000
H       -8.176804000     -3.003456000      1.100625000
H       -7.014414000     -4.314162000      1.176996000
H       -4.138583000     -4.944678000     -2.368149000
H       -2.967002000     -2.804532000     -2.387097000
H       -4.441846000     -2.782513000     -3.334239000
H       -1.671693000     -4.954580000     -2.050884000
H       -2.228638000     -6.447642000     -2.818210000
H       -1.433268000     -5.207421000     -3.790112000
H       -2.594636000     -1.515345000     -4.445193000
H       -1.619355000     -2.982310000     -4.553918000
H       -3.128817000     -2.853518000     -5.463999000
H        0.637415000     -2.092214000     -5.736629000
H        1.154881000     -3.649782000     -5.126608000
H        0.477684000     -2.057545000     -3.308535000
H        1.750316000     -0.942294000     -3.797506000
H        2.725534000     -5.004830000     -1.810157000
H        1.057008000     -4.542881000     -2.222722000
H        2.217070000     -4.990322000     -3.506121000
H        9.131185000     -1.824974000     -0.661693000
H        7.383871000     -1.654295000     -0.738371000
H        8.413133000     -1.597038000     -2.977518000
H        9.435822000     -0.234097000     -2.535207000
H        7.295753000      2.808962000     -3.232032000
H        8.217297000      2.301746000     -1.800068000
H        8.909253000      2.094196000     -3.433547000
H        5.146402000      3.659593000      2.832563000
H        6.161601000      2.365465000      2.213487000
H        7.115040000      5.224591000      2.787540000
H        8.123401000      3.928280000      2.138509000
H        6.644712000      3.772625000      0.131266000
H        5.618763000      5.065414000      0.782579000
H        8.221218000      6.105832000      0.786538000
H        5.808422000      5.037557000     -1.584447000
H        6.452832000      6.021998000     -2.844739000
H        9.081848000      7.374485000     -0.921942000
H        8.306059000      7.371636000     -2.466774000
H       -1.468589000      3.103073000     -3.402638000
H       -0.312122000      3.974970000     -2.423274000
H        1.689319000      2.091021000     -1.496494000
H       -2.469768000      1.367567000     -2.271142000
H        1.684926000      0.323140000      0.208272000
H       -2.482822000     -0.410848000     -0.572571000
H        5.122560000     -1.575341000      3.347266000
H        6.142198000     -2.084915000      4.687032000
H        5.042152000     -4.119077000      6.332762000
H        1.176077000     -4.116046000      4.598470000
H        2.757490000     -5.242480000      6.255486000
H       -1.348363000     -1.673119000      0.941262000
H        1.407838000     -2.063661000      0.545229000
H        0.710655000     -0.770541000      2.898786000
H        1.686890000     -4.375858000      0.607964000
H        0.987916000     -6.645647000      1.341533000
H       -2.051720000     -4.890679000      3.827397000
H       -1.356643000     -2.643950000      3.109959000
H       -1.702441000     -7.148868000      3.554448000
H        2.439464000     -2.194483000      3.568730000

>alternative (S) TS2 -3636.68078053
C       -8.954035000      2.510530000      1.120473000
H       -8.283500000      2.639419000      0.271360000
H       -9.198342000      1.455296000      1.242393000
H       -9.867531000      3.083102000      0.957534000
C       -7.651468000     -0.204328000     -2.790936000
H       -7.612230000     -0.178134000     -3.880155000
H       -8.686134000     -0.131181000     -2.457700000
H       -7.213820000     -1.134414000     -2.429494000
C       -6.888280000     -3.204046000     -0.576026000
H       -5.801302000     -3.204455000     -0.661614000
H       -7.300558000     -4.051827000     -1.123568000
H       -7.288572000     -2.275761000     -0.982001000
C       -4.186144000     -5.400533000     -4.378878000
H       -3.547328000     -5.270854000     -5.253115000
H       -5.149887000     -4.922737000     -4.552801000
H       -4.332814000     -6.462876000     -4.186102000
C        0.472790000      3.040838000     -4.182065000
H        1.489551000      3.006165000     -3.791699000
H        0.307600000      2.199384000     -4.855037000
H        0.316849000      3.975797000     -4.719277000
C        2.723364000     -2.486662000     -5.907213000
H        3.522058000     -2.798839000     -5.234996000
H        2.707742000     -3.130159000     -6.786516000
H        2.883418000     -1.452881000     -6.212516000
C        8.349389000      0.138383000      0.116416000
H        7.471665000      0.768860000     -0.022142000
H        8.364794000     -0.250901000      1.134345000
H        9.251311000      0.722720000     -0.066081000
C        6.536475000      3.039479000      4.225697000
H        6.518298000      3.949675000      4.824777000
H        7.540529000      2.614481000      4.230124000
H        5.829800000      2.316726000      4.634610000
C        4.863195000     -0.237809000      5.132986000
H        3.831379000      0.049628000      4.928500000
H        5.018239000     -0.313715000      6.208749000
H        5.540884000      0.507656000      4.715661000
N       -7.800433000      6.704557000      2.609060000
O       -4.949713000     -2.327972000      1.286474000
S        2.631106000     -2.817750000     -2.565561000
C       -8.262694000      3.015945000      2.406775000
N        7.501728000      5.742170000      0.110904000
O       -6.516290000     -2.041223000      2.896038000
S        7.123451000      0.488221000     -3.019155000
C       -7.835094000      4.456708000      2.342128000
N        6.520921000      5.684067000     -1.987673000
O        1.586713000     -1.255175000      2.553609000
C       -8.467956000      5.533532000      2.916503000
N        8.275237000      7.134695000     -1.571115000
O       -0.393170000     -7.340869000      2.910189000
C       -6.696928000      4.996757000      1.634212000
N        2.773833000     -2.642445000      4.292161000
C       -6.708338000      6.409657000      1.825710000
N        2.909930000     -4.237390000      5.783672000
C       -5.661916000      4.427186000      0.868786000
N       -0.320304000     -1.294355000      0.823845000
C       -5.731206000      7.247545000      1.274330000
C       -4.689852000      5.256292000      0.319530000
C       -4.725701000      6.653149000      0.518848000
C       -6.868358000      1.001536000     -2.240487000
C       -5.384139000      0.920488000     -2.615682000
C       -7.484710000      2.321802000     -2.722757000
C       -7.137716000     -3.282736000      0.937626000
C       -6.104579000     -2.455217000      1.783537000
C       -3.520929000     -4.758169000     -3.145824000
C       -3.457995000     -3.218110000     -3.246834000
C       -2.147836000     -5.386899000     -2.869402000
C       -2.692659000     -2.652550000     -4.449024000
C        1.397804000     -2.624611000     -5.144667000
C        1.425768000     -2.039829000     -3.727622000
C        1.993873000     -4.528515000     -2.468350000
C        8.283907000     -1.032864000     -0.873948000
C        8.421942000     -0.645349000     -2.349958000
C        7.946531000      2.116515000     -2.875402000
C        6.120419000      3.377031000      2.785450000
C        7.042402000      4.407506000      2.124396000
C        6.595768000      4.749824000      0.703934000
C        7.429888000      6.188525000     -1.143665000
C       -0.518128000      3.018092000     -2.998375000
C       -0.409785000      1.854667000     -2.026148000
C        0.793975000      1.500821000     -1.396550000
C       -1.558909000      1.139464000     -1.658267000
C        0.857457000      0.479721000     -0.443977000
C       -1.517709000      0.118894000     -0.713095000
C       -0.303540000     -0.226055000     -0.104556000
C        5.090829000     -1.600829000      4.443533000
C        4.059315000     -2.620421000      4.826011000
C        4.143355000     -3.622417000      5.759159000
C        2.112152000     -3.625211000      4.892388000
C        0.721124000     -2.076429000      1.201856000
C        0.398867000     -3.432332000      1.709248000
C        1.295129000     -4.480065000      1.444099000
C        1.020541000     -5.780791000      1.848604000
C       -0.166637000     -6.055625000      2.540721000
C       -1.064557000     -5.016318000      2.828432000
C       -0.780882000     -3.719285000      2.415493000
H       -8.943238000      2.880369000      3.255817000
H       -7.390114000      2.382314000      2.611503000
H       -9.356579000      5.558906000      3.532600000
H       -5.620329000      3.352678000      0.712650000
H       -5.758465000      8.322133000      1.432318000
H       -3.887459000      4.823883000     -0.271799000
H       -3.953395000      7.275945000      0.075966000
H       -8.063992000      7.625402000      2.926323000
H       -6.937567000      0.974548000     -1.143875000
H       -6.963551000      3.188396000     -2.299639000
H       -8.541282000      2.398334000     -2.441669000
H       -7.428185000      2.402864000     -3.816374000
H       -4.929393000      0.000791000     -2.231631000
H       -5.251066000      0.931208000     -3.705586000
H       -4.826780000      1.770185000     -2.204248000
H       -8.152067000     -2.970247000      1.212355000
H       -7.042352000     -4.328691000      1.269105000
H       -4.158430000     -4.979471000     -2.278339000
H       -3.011168000     -2.828594000     -2.322477000
H       -4.485436000     -2.832081000     -3.270740000
H       -1.690272000     -4.961109000     -1.968542000
H       -2.235215000     -6.468832000     -2.715398000
H       -1.454692000     -5.233426000     -3.705027000
H       -2.653527000     -1.558687000     -4.398197000
H       -1.659769000     -3.015025000     -4.485920000
H       -3.169396000     -2.916929000     -5.399108000
H        0.588854000     -2.121920000     -5.690877000
H        1.111080000     -3.681704000     -5.091116000
H        0.434076000     -2.088776000     -3.267697000
H        1.721201000     -0.985167000     -3.748252000
H        2.624671000     -5.060586000     -1.751913000
H        0.960337000     -4.547443000     -2.113137000
H        2.063212000     -5.039764000     -3.431153000
H        9.092383000     -1.744456000     -0.656025000
H        7.344592000     -1.581428000     -0.732667000
H        8.369289000     -1.542801000     -2.973572000
H        9.391691000     -0.174948000     -2.546007000
H        7.255321000      2.859831000     -3.282423000
H        8.166265000      2.371835000     -1.836462000
H        8.869097000      2.140496000     -3.462005000
H        5.091885000      3.761006000      2.784650000
H        6.108965000      2.460646000      2.180868000
H        7.059188000      5.326670000      2.725297000
H        8.070360000      4.023661000      2.094605000
H        6.600294000      3.846197000      0.083079000
H        5.572719000      5.147386000      0.715469000
H        8.182148000      6.177711000      0.721246000
H        5.771219000      5.100469000     -1.646736000
H        6.412947000      6.083783000     -2.909474000
H        9.041791000      7.442565000     -0.989813000
H        8.272882000      7.428032000     -2.537816000
H       -1.542783000      3.050270000     -3.384435000
H       -0.384709000      3.951461000     -2.432813000
H        1.706350000      2.041801000     -1.634328000
H       -2.510576000      1.387088000     -2.118832000
H        1.799092000      0.253564000      0.045636000
H       -2.425773000     -0.416147000     -0.445326000
H        5.066742000     -1.461622000      3.356363000
H        6.081898000     -1.994447000      4.691378000
H        4.955829000     -3.940443000      6.393207000
H        1.095373000     -3.919557000      4.683791000
H        2.647279000     -5.024607000      6.363109000
H       -1.246816000     -1.576251000      1.122128000
H        1.582889000     -2.027109000      0.543724000
H        0.888240000     -0.778219000      3.033373000
H        2.213941000     -4.272732000      0.903485000
H        1.706606000     -6.592087000      1.629744000
H       -1.988294000     -5.224969000      3.361983000
H       -1.499552000     -2.939705000      2.652099000
H       -1.261795000     -7.408872000      3.336839000
H        2.166121000     -1.899769000      3.333439000

>alternative (S) products -3636.70769817
C        8.567246000      2.729896000     -1.343655000
H        7.891778000      2.905991000     -0.507022000
H        8.862841000      1.681002000     -1.366338000
H        9.451724000      3.359129000     -1.240561000
C        7.401800000      0.338306000      2.814264000
H        7.362061000      0.465805000      3.896293000
H        8.431418000      0.429774000      2.470099000
H        7.009970000     -0.642078000      2.544906000
C        6.784897000     -2.891641000      0.897634000
H        5.699301000     -2.936834000      0.988655000
H        7.238557000     -3.662559000      1.520841000
H        7.139535000     -1.910641000      1.211693000
C        4.196108000     -4.846243000      4.905812000
H        3.552299000     -4.665434000      5.767212000
H        5.135420000     -4.307758000      5.028554000
H        4.394485000     -5.913682000      4.813784000
C       -0.870657000      3.301531000      3.934828000
H       -1.884764000      3.180521000      3.554916000
H       -0.664014000      2.536781000      4.683613000
H       -0.760315000      4.289728000      4.380198000
C       -2.846743000     -2.140274000      6.187895000
H       -3.629648000     -2.553339000      5.552537000
H       -2.799040000     -2.695897000      7.124118000
H       -3.057012000     -1.091208000      6.394719000
C       -8.598606000     -0.375678000     -0.027360000
H       -7.752709000      0.307075000      0.046167000
H       -8.595620000     -0.860090000     -1.003727000
H       -9.527932000      0.178745000      0.103743000
C       -6.932676000      2.207152000     -4.402617000
H       -6.959488000      3.056190000     -5.085332000
H       -7.914721000      1.735286000     -4.361416000
H       -6.191739000      1.484114000     -4.744960000
C       -5.101561000     -1.056096000     -5.004181000
H       -4.084918000     -0.700670000     -4.833339000
H       -5.253428000     -1.241204000     -6.067072000
H       -5.814653000     -0.308266000     -4.655770000
N        7.139332000      6.693814000     -3.170213000
O        4.657120000     -1.884576000     -0.532183000
S       -2.654579000     -2.147068000      2.810576000
C        7.847360000      3.073421000     -2.667569000
N       -7.933932000      5.287170000     -0.561960000
O        5.970011000     -1.428760000     -2.317224000
S       -7.434206000      0.334587000      3.066293000
C        7.322690000      4.481913000     -2.724483000
N       -6.998490000      5.382592000      1.557389000
O       -1.780071000     -1.570381000     -2.566176000
C        7.886514000      5.549878000     -3.381314000
N       -8.787759000      6.746840000      1.019114000
O        2.142124000     -7.084377000     -3.396193000
C        6.145030000      4.998293000     -2.065237000
N       -3.040044000     -3.434082000     -4.321736000
C        6.062931000      6.388918000     -2.369005000
N       -3.414879000     -5.188498000     -5.605478000
C        5.145017000      4.422401000     -1.259099000
N        1.841479000     -1.309882000     -0.363705000
C        5.027256000      7.199716000     -1.888510000
C        4.114981000      5.224516000     -0.780072000
C        4.058378000      6.600342000     -1.090209000
C        6.592708000      1.500648000      2.211589000
C        5.242607000      1.644320000      2.918335000
C        7.381012000      2.813836000      2.324669000
C        6.852798000     -2.925761000     -0.637373000
C        5.740131000     -1.979373000     -1.230042000
C        3.493048000     -4.357122000      3.625188000
C        3.337026000     -2.820785000      3.595093000
C        2.159536000     -5.088521000      3.415031000
C        2.555544000     -2.203461000      4.760981000
C       -1.510832000     -2.250622000      5.441568000
C       -1.490691000     -1.518546000      4.094694000
C       -1.891309000     -3.757031000      2.403805000
C       -8.474238000     -1.447361000      1.065165000
C       -8.647573000     -0.940175000      2.500406000
C       -8.361546000      1.882127000      2.761011000
C       -6.524996000      2.697697000     -3.004688000
C       -7.473349000      3.759800000     -2.437648000
C       -7.017860000      4.254731000     -1.065313000
C       -7.900770000      5.808939000      0.665292000
C        0.172548000      3.272362000      2.776364000
C        0.510637000      1.991495000      2.014542000
C       -0.359043000      1.376498000      1.095038000
C        1.809926000      1.466662000      2.095722000
C        0.045015000      0.305136000      0.293967000
C        2.239544000      0.405706000      1.297073000
C        1.356953000     -0.189650000      0.391900000
C       -5.322722000     -2.372262000     -4.229328000
C       -4.383974000     -3.459054000     -4.658995000
C       -4.627945000     -4.550392000     -5.458762000
C       -2.491358000     -4.484427000     -4.908610000
C        1.062423000     -2.191399000     -0.946123000
C        1.440450000     -3.413204000     -1.592046000
C        0.396644000     -4.150628000     -2.206736000
C        0.645287000     -5.371612000     -2.803501000
C        1.951975000     -5.889400000     -2.802560000
C        2.998843000     -5.173328000     -2.193772000
C        2.749690000     -3.952965000     -1.594083000
H        8.536958000      2.910667000     -3.504528000
H        7.020132000      2.366344000     -2.811502000
H        8.776459000      5.586286000     -3.994943000
H        5.174154000      3.363173000     -1.018703000
H        4.983552000      8.257918000     -2.130851000
H        3.339003000      4.786492000     -0.158356000
H        3.242321000      7.202609000     -0.700645000
H        7.341461000      7.601279000     -3.562231000
H        6.412758000      1.294464000      1.147331000
H        6.822779000      3.656800000      1.901294000
H        8.343134000      2.754185000      1.805122000
H        7.588533000      3.050152000      3.376759000
H        4.684753000      0.702709000      2.916410000
H        5.387896000      1.936107000      3.966847000
H        4.626858000      2.414017000      2.442083000
H        7.816895000     -2.619638000     -1.055695000
H        6.648395000     -3.938627000     -1.015755000
H        4.141287000     -4.615303000      2.775712000
H        2.854620000     -2.540134000      2.649428000
H        4.338966000     -2.372601000      3.566611000
H        1.676195000     -4.776726000      2.481546000
H        2.310972000     -6.173003000      3.361873000
H        1.457131000     -4.899376000      4.235432000
H        2.442904000     -1.122982000      4.619488000
H        1.550244000     -2.628056000      4.852451000
H        3.065113000     -2.353245000      5.718793000
H       -0.704833000     -1.824349000      6.054119000
H       -1.251793000     -3.305953000      5.290528000
H       -0.485012000     -1.523474000      3.662217000
H       -1.777317000     -0.469229000      4.227641000
H       -2.480058000     -4.190260000      1.591089000
H       -0.860976000     -3.626877000      2.061036000
H       -1.913181000     -4.444006000      3.253173000
H       -9.237959000     -2.221988000      0.909204000
H       -7.503480000     -1.949892000      0.975871000
H       -8.538239000     -1.772598000      3.202038000
H       -9.648148000     -0.520833000      2.653193000
H       -7.726878000      2.704973000      3.101208000
H       -8.582071000      2.023697000      1.700630000
H       -9.292373000      1.899109000      3.334868000
H       -5.509042000      3.111569000     -3.049182000
H       -6.480373000      1.845691000     -2.313900000
H       -7.525401000      4.612956000     -3.127710000
H       -8.488690000      3.351527000     -2.353749000
H       -7.000088000      3.419881000     -0.355786000
H       -6.001587000      4.664264000     -1.130556000
H       -8.596663000      5.684054000     -1.216458000
H       -6.226331000      4.796696000      1.277121000
H       -6.949204000      5.809237000      2.471860000
H       -9.524848000      7.027397000      0.388605000
H       -8.768501000      7.161901000      1.939373000
H        1.116588000      3.650975000      3.182708000
H       -0.148249000      4.017506000      2.036047000
H       -1.370179000      1.755651000      0.972450000
H        2.516012000      1.915146000      2.785539000
H       -0.662066000     -0.109494000     -0.417511000
H        3.258325000      0.039492000      1.367370000
H       -5.195725000     -2.188178000     -3.155481000
H       -6.353457000     -2.715029000     -4.372822000
H       -5.528863000     -4.917641000     -5.925449000
H       -1.452518000     -4.772856000     -4.849250000
H       -3.245092000     -6.032783000     -6.135631000
H        2.886769000     -1.422469000     -0.438243000
H       -0.004718000     -1.986266000     -0.922333000
H       -1.170949000     -1.135583000     -3.178656000
H       -0.603490000     -3.729666000     -2.220925000
H       -0.148033000     -5.944209000     -3.270492000
H        4.004250000     -5.587024000     -2.190230000
H        3.559240000     -3.407580000     -1.111432000
H        3.078053000     -7.336828000     -3.338193000
H       -2.255221000     -2.217239000     -3.143781000

>alternative (R) reactants -3636.70400004
C       -8.729759000      2.229114000     -0.701260000
H       -7.990021000      1.989325000     -1.464484000
H       -9.010291000      1.325155000     -0.160676000
H       -9.612081000      2.666536000     -1.169270000
C       -7.187616000     -1.884794000     -2.951553000
H       -7.060272000     -2.327223000     -3.939816000
H       -8.243483000     -1.687455000     -2.769533000
H       -6.804649000     -2.565510000     -2.191818000
C       -6.682818000     -3.638055000      0.388783000
H       -5.592854000     -3.663017000      0.402928000
H       -7.071534000     -4.643175000      0.224035000
H       -7.025029000     -2.977626000     -0.407136000
C       -3.741425000     -7.221550000     -1.868329000
H       -3.031252000     -7.471738000     -2.657159000
H       -4.675383000     -6.875026000     -2.309898000
H       -3.930550000     -8.100498000     -1.252757000
C        1.103403000      0.541747000     -4.911355000
H        2.084251000      0.688907000     -4.460055000
H        0.971140000     -0.508637000     -5.171015000
H        1.015393000      1.154709000     -5.807790000
C        3.341645000     -5.166607000     -3.911634000
H        4.075366000     -5.151887000     -3.106229000
H        3.380123000     -6.124840000     -4.429141000
H        3.552413000     -4.361515000     -4.615149000
C        8.531206000     -0.152231000      0.858233000
H        7.684065000      0.348352000      0.390397000
H        8.454649000     -0.067803000      1.942192000
H        9.459693000      0.307597000      0.519576000
C        6.469449000      4.209040000      3.164241000
H        6.426718000      5.287851000      3.312644000
H        7.458566000      3.838071000      3.434050000
H        5.713727000      3.723290000      3.782225000
C        4.644428000      1.617850000      5.242388000
H        3.640174000      1.778526000      4.849025000
H        4.710469000      2.011756000      6.256066000
H        5.372531000      2.120197000      4.604692000
N       -7.672341000      6.673895000     -1.060827000
O       -6.393519000     -1.302043000      3.243507000
S        2.833207000     -4.279467000     -0.663415000
C       -8.131467000      3.238285000      0.297169000
N        7.627150000      5.240764000     -1.596611000
O       -4.780222000     -2.220418000      1.948354000
S        7.367175000     -1.288697000     -2.133317000
C       -7.692881000      4.526469000     -0.344195000
N        6.648915000      4.573826000     -3.591661000
O        1.019005000     -0.064526000      4.434536000
C       -8.363906000      5.726155000     -0.329374000
N        8.431139000      6.048568000     -3.610030000
O       -4.982889000      1.365858000      6.096774000
C       -6.503955000      4.746666000     -1.135511000
N        3.460244000     -0.890774000      3.519567000
C       -6.526206000      6.105417000     -1.567368000
N        4.889427000     -1.909233000      2.266900000
C       -5.416549000      3.935779000     -1.511938000
N        0.072173000     -2.163723000      0.909716000
C       -5.509297000      6.656530000     -2.356746000
C       -4.404753000      4.479811000     -2.295546000
C       -4.452211000      5.826490000     -2.715613000
C       -6.417658000     -0.559832000     -2.908256000
C       -4.913543000     -0.773529000     -3.111785000
C       -6.976692000      0.421037000     -3.948140000
C       -7.034969000     -3.084856000      1.780214000
C       -5.965410000     -2.097446000      2.363273000
C       -3.155134000     -6.109392000     -0.976185000
C       -3.053537000     -4.764025000     -1.727859000
C       -1.820424000     -6.536190000     -0.349768000
C       -2.207795000     -4.768167000     -3.006930000
C        1.949604000     -5.027276000     -3.286010000
C        1.834160000     -3.969835000     -2.186266000
C        2.147209000     -5.865637000     -0.067300000
C        8.517420000     -1.635320000      0.471519000
C        8.701332000     -1.919669000     -1.022419000
C        8.049643000      0.320357000     -2.673917000
C        6.173808000      3.912051000      1.687756000
C        7.110652000      4.662106000      0.734061000
C        6.742639000      4.446497000     -0.733482000
C        7.563933000      5.290591000     -2.928067000
C        0.018005000      0.992504000     -3.915279000
C        0.017588000      0.217362000     -2.612758000
C        1.200167000     -0.001639000     -1.890261000
C       -1.163939000     -0.317036000     -2.083400000
C        1.210158000     -0.762708000     -0.725558000
C       -1.169530000     -1.080918000     -0.915489000
C        0.029522000     -1.349018000     -0.240455000
C        4.916964000      0.102314000      5.352990000
C        4.708452000     -0.675609000      4.093430000
C        5.607537000     -1.325798000      3.291452000
C        3.592663000     -1.636255000      2.424338000
C       -0.099698000     -0.397133000      4.006009000
C       -1.356045000      0.067994000      4.561710000
C       -1.373396000      0.969411000      5.646291000
C       -2.574313000      1.412009000      6.169452000
C       -3.787059000      0.954690000      5.614925000
C       -3.797114000      0.052436000      4.538354000
C       -2.583957000     -0.378428000      4.022393000
H       -8.874816000      3.457922000      1.072697000
H       -7.280641000      2.774719000      0.812795000
H       -9.295438000      5.985563000      0.155362000
H       -5.365345000      2.899361000     -1.189595000
H       -5.546030000      7.694169000     -2.676565000
H       -3.561516000      3.860671000     -2.588972000
H       -3.647919000      6.223371000     -3.328848000
H       -7.957383000      7.633630000     -1.185800000
H       -6.561601000     -0.117700000     -1.912269000
H       -6.468802000      1.391225000     -3.900743000
H       -8.047994000      0.597770000     -3.798932000
H       -6.846087000      0.028258000     -4.965279000
H       -4.500145000     -1.436040000     -2.343710000
H       -4.708476000     -1.225936000     -4.090982000
H       -4.369997000      0.177319000     -3.064660000
H       -8.012680000     -2.590259000      1.797488000
H       -7.104301000     -3.909535000      2.505581000
H       -3.862052000     -5.944724000     -0.151073000
H       -2.653797000     -4.010425000     -1.036604000
H       -4.069081000     -4.431998000     -1.979661000
H       -1.426306000     -5.755881000      0.312456000
H       -1.939879000     -7.447123000      0.248407000
H       -1.062812000     -6.746360000     -1.113850000
H       -2.131936000     -3.755823000     -3.418882000
H       -1.187719000     -5.123602000     -2.825175000
H       -2.644843000     -5.404622000     -3.783858000
H        1.217508000     -4.768835000     -4.062103000
H        1.627310000     -5.995349000     -2.884401000
H        0.792023000     -3.845662000     -1.880132000
H        2.185923000     -2.995826000     -2.539487000
H        2.614318000     -6.065027000      0.900660000
H        1.065344000     -5.800350000      0.070044000
H        2.386741000     -6.688005000     -0.744768000
H        9.319384000     -2.165669000      1.003014000
H        7.573434000     -2.089294000      0.803228000
H        8.724955000     -3.000245000     -1.192385000
H        9.651782000     -1.516801000     -1.388580000
H        7.341853000      0.735018000     -3.397020000
H        8.157685000      1.020560000     -1.842538000
H        9.014380000      0.185371000     -3.169814000
H        5.137063000      4.197119000      1.466186000
H        6.244348000      2.832485000      1.500333000
H        7.065654000      5.737383000      0.952754000
H        8.148504000      4.344475000      0.898175000
H        6.834542000      3.387109000     -1.002502000
H        5.701372000      4.749286000     -0.903427000
H        8.311676000      5.835072000     -1.145503000
H        5.884134000      4.129680000     -3.104967000
H        6.569241000      4.659018000     -4.595283000
H        9.200209000      6.507053000     -3.142898000
H        8.397355000      6.093108000     -4.617880000
H       -0.970991000      0.906174000     -4.379210000
H        0.162472000      2.063602000     -3.711700000
H        2.137031000      0.421477000     -2.243782000
H       -2.102742000     -0.151045000     -2.604122000
H        2.142291000     -0.923403000     -0.192422000
H       -2.102227000     -1.491527000     -0.536416000
H        5.944572000     -0.073766000      5.684704000
H        4.262731000     -0.316647000      6.126941000
H        6.676928000     -1.428461000      3.373587000
H        2.795514000     -1.962986000      1.777406000
H        5.274253000     -2.461994000      1.508283000
H        0.827749000     -2.843708000      0.865949000
H       -0.174239000     -1.083900000      3.144141000
H       -0.431322000      1.311546000      6.062570000
H       -2.591857000      2.108225000      7.004944000
H       -4.741255000     -0.314881000      4.117849000
H       -2.611867000     -1.075200000      3.187578000
H       -4.843621000      1.980992000      6.833646000
H        2.526953000     -0.561329000      3.875733000
H       -0.804667000     -2.647280000      1.077494000

>alternative (R) TS1 -3636.68411445
C       -8.853168000      2.727203000      0.443910000
H       -8.148343000      2.698006000     -0.386506000
H       -9.143675000      1.713220000      0.718706000
H       -9.736670000      3.297694000      0.156113000
C       -7.522495000     -0.612034000     -2.939146000
H       -7.443665000     -0.758927000     -4.016565000
H       -8.564564000     -0.452253000     -2.664386000
H       -7.135503000     -1.487972000     -2.419333000
C       -6.958935000     -3.249978000     -0.253957000
H       -5.870495000     -3.300774000     -0.293497000
H       -7.385147000     -4.158864000     -0.679138000
H       -7.307119000     -2.384095000     -0.815897000
C       -4.213798000     -6.108064000     -3.552950000
H       -3.539724000     -6.139356000     -4.409593000
H       -5.150879000     -5.631134000     -3.838881000
H       -4.409604000     -7.121228000     -3.203086000
C        0.769314000      2.095906000     -4.482802000
H        1.769399000      2.088581000     -4.050177000
H        0.594535000      1.165133000     -5.022559000
H        0.670048000      2.939423000     -5.165216000
C        2.856602000     -3.707426000     -5.230489000
H        3.617839000     -3.936872000     -4.485428000
H        2.846411000     -4.480376000     -5.998571000
H        3.068617000     -2.740614000     -5.686399000
C        8.366170000     -0.359778000      0.537097000
H        7.519841000      0.270484000      0.265808000
H        8.329900000     -0.584313000      1.603036000
H        9.296654000      0.157580000      0.303092000
C        6.526321000      3.211743000      4.065327000
H        6.523364000      4.204961000      4.513871000
H        7.511775000      2.758880000      4.177412000
H        5.777241000      2.586775000      4.552426000
C        4.692128000      0.176828000      5.402744000
H        3.680537000      0.463383000      5.113525000
H        4.805790000      0.265941000      6.482654000
H        5.413470000      0.823873000      4.902604000
N       -7.520949000      7.031340000      1.277370000
[truncated: 43,773 more chars]
